# Supplementary material for: Semantic validation of the use of SNOMED CT in HL7 clinical documents
Source: J Biomed Semantics. 2011 Jul 15;2:2. doi: 10.1186/2041-1480-2-2 (PMC3152505; doi:10.1186/2041-1480-2-2)
Supplement: Additional file 1 — CDA Clinical Statement Ontology for TermInfo Guidelines. [file 2041-1480-2-2-S1.TXT]

<?xml version="1.0"?>


<!DOCTYPE rdf:RDF [
    <!ENTITY owl "http://www.w3.org/2002/07/owl#" >
    <!ENTITY xsd "http://www.w3.org/2001/XMLSchema#" >
    <!ENTITY rdfs "http://www.w3.org/2000/01/rdf-schema#" >
    <!ENTITY rdf "http://www.w3.org/1999/02/22-rdf-syntax-ns#" >
]>


<rdf:RDF xmlns="http://semanticbits.com/ontologies/ValidateCDAUsingTermInfo/CDA_ClinicalStatement_for_TermInfo.owl#"
     xml:base="http://semanticbits.com/ontologies/ValidateCDAUsingTermInfo/CDA_ClinicalStatement_for_TermInfo.owl"
     xmlns:xsd="http://www.w3.org/2001/XMLSchema#"
     xmlns:rdfs="http://www.w3.org/2000/01/rdf-schema#"
     xmlns:rdf="http://www.w3.org/1999/02/22-rdf-syntax-ns#"
     xmlns:owl="http://www.w3.org/2002/07/owl#">
    <owl:Ontology rdf:about="http://semanticbits.com/ontologies/ValidateCDAUsingTermInfo/CDA_ClinicalStatement_for_TermInfo.owl">
        <rdfs:comment rdf:datatype="&xsd;string">The ontology contains the CDA Clinical Statement pattern (POCD_RM000040) from that is relevant for the guidelines in Section 5.3 of TermInfo (infrastructure/terminfo/terminfo.htm#TerminfoSDvocSpec). It additionallly contains the HL7 Code Systems and HL7 Value Sets that are needed for the TermInfo guidelines (see infrastructure/vocabulary/). </rdfs:comment>
    </owl:Ontology>
    


    <!-- 
    ///////////////////////////////////////////////////////////////////////////////////////
    //
    // Annotation properties
    //
    ///////////////////////////////////////////////////////////////////////////////////////
     -->

    <owl:AnnotationProperty rdf:about="&rdfs;comment"/>
    


    <!-- 
    ///////////////////////////////////////////////////////////////////////////////////////
    //
    // Object Properties
    //
    ///////////////////////////////////////////////////////////////////////////////////////
     -->

    


    <!-- http://semanticbits.com/ontologies/ValidateCDAUsingTermInfo/CDA_ClinicalStatement_for_TermInfo.owl#classCode -->

    <owl:ObjectProperty rdf:about="http://semanticbits.com/ontologies/ValidateCDAUsingTermInfo/CDA_ClinicalStatement_for_TermInfo.owl#classCode">
        <rdfs:subPropertyOf rdf:resource="&owl;topObjectProperty"/>
    </owl:ObjectProperty>
    


    <!-- http://semanticbits.com/ontologies/ValidateCDAUsingTermInfo/CDA_ClinicalStatement_for_TermInfo.owl#codeOf -->

    <owl:ObjectProperty rdf:about="http://semanticbits.com/ontologies/ValidateCDAUsingTermInfo/CDA_ClinicalStatement_for_TermInfo.owl#codeOf">
        <owl:inverseOf rdf:resource="http://semanticbits.com/ontologies/ValidateCDAUsingTermInfo/CDA_ClinicalStatement_for_TermInfo.owl#hasCode"/>
        <rdfs:subPropertyOf rdf:resource="&owl;topObjectProperty"/>
    </owl:ObjectProperty>
    


    <!-- http://semanticbits.com/ontologies/ValidateCDAUsingTermInfo/CDA_ClinicalStatement_for_TermInfo.owl#codeSystem -->

    <owl:ObjectProperty rdf:about="http://semanticbits.com/ontologies/ValidateCDAUsingTermInfo/CDA_ClinicalStatement_for_TermInfo.owl#codeSystem">
        <rdfs:subPropertyOf rdf:resource="&owl;topObjectProperty"/>
    </owl:ObjectProperty>
    


    <!-- http://semanticbits.com/ontologies/ValidateCDAUsingTermInfo/CDA_ClinicalStatement_for_TermInfo.owl#determinerCode -->

    <owl:ObjectProperty rdf:about="http://semanticbits.com/ontologies/ValidateCDAUsingTermInfo/CDA_ClinicalStatement_for_TermInfo.owl#determinerCode">
        <rdfs:subPropertyOf rdf:resource="&owl;topObjectProperty"/>
    </owl:ObjectProperty>
    


    <!-- http://semanticbits.com/ontologies/ValidateCDAUsingTermInfo/CDA_ClinicalStatement_for_TermInfo.owl#hasCode -->

    <owl:ObjectProperty rdf:about="http://semanticbits.com/ontologies/ValidateCDAUsingTermInfo/CDA_ClinicalStatement_for_TermInfo.owl#hasCode">
        <rdfs:subPropertyOf rdf:resource="&owl;topObjectProperty"/>
    </owl:ObjectProperty>
    


    <!-- http://semanticbits.com/ontologies/ValidateCDAUsingTermInfo/CDA_ClinicalStatement_for_TermInfo.owl#hasValue -->

    <owl:ObjectProperty rdf:about="http://semanticbits.com/ontologies/ValidateCDAUsingTermInfo/CDA_ClinicalStatement_for_TermInfo.owl#hasValue">
        <rdfs:subPropertyOf rdf:resource="&owl;topObjectProperty"/>
    </owl:ObjectProperty>
    


    <!-- http://semanticbits.com/ontologies/ValidateCDAUsingTermInfo/CDA_ClinicalStatement_for_TermInfo.owl#moodCode -->

    <owl:ObjectProperty rdf:about="http://semanticbits.com/ontologies/ValidateCDAUsingTermInfo/CDA_ClinicalStatement_for_TermInfo.owl#moodCode">
        <rdfs:subPropertyOf rdf:resource="&owl;topObjectProperty"/>
    </owl:ObjectProperty>
    


    <!-- http://semanticbits.com/ontologies/ValidateCDAUsingTermInfo/CDA_ClinicalStatement_for_TermInfo.owl#valueOf -->

    <owl:ObjectProperty rdf:about="http://semanticbits.com/ontologies/ValidateCDAUsingTermInfo/CDA_ClinicalStatement_for_TermInfo.owl#valueOf">
        <rdfs:comment rdf:datatype="&xsd;string">In order to express ICs we need the inverse of &quot;hasValue&quot;.</rdfs:comment>
        <owl:inverseOf rdf:resource="http://semanticbits.com/ontologies/ValidateCDAUsingTermInfo/CDA_ClinicalStatement_for_TermInfo.owl#hasValue"/>
        <rdfs:subPropertyOf rdf:resource="&owl;topObjectProperty"/>
    </owl:ObjectProperty>
    


    <!-- http://www.w3.org/2002/07/owl#topObjectProperty -->

    <owl:ObjectProperty rdf:about="&owl;topObjectProperty"/>
    


    <!-- 
    ///////////////////////////////////////////////////////////////////////////////////////
    //
    // Classes
    //
    ///////////////////////////////////////////////////////////////////////////////////////
     -->

    


    <!-- http://semanticbits.com/ontologies/ValidateCDAUsingTermInfo/CDA_ClinicalStatement_for_TermInfo.owl#ACCM -->

    <owl:Class rdf:about="http://semanticbits.com/ontologies/ValidateCDAUsingTermInfo/CDA_ClinicalStatement_for_TermInfo.owl#ACCM">
        <rdfs:subClassOf rdf:resource="http://semanticbits.com/ontologies/ValidateCDAUsingTermInfo/CDA_ClinicalStatement_for_TermInfo.owl#ACT"/>
    </owl:Class>
    


    <!-- http://semanticbits.com/ontologies/ValidateCDAUsingTermInfo/CDA_ClinicalStatement_for_TermInfo.owl#ACT -->

    <owl:Class rdf:about="http://semanticbits.com/ontologies/ValidateCDAUsingTermInfo/CDA_ClinicalStatement_for_TermInfo.owl#ACT">
        <rdfs:subClassOf rdf:resource="http://semanticbits.com/ontologies/ValidateCDAUsingTermInfo/CDA_ClinicalStatement_for_TermInfo.owl#ActClass"/>
        <rdfs:comment rdf:datatype="&xsd;string">Defined in HL7 Ballot: infrastructure/vocabulary/ActClass.htm</rdfs:comment>
    </owl:Class>
    


    <!-- http://semanticbits.com/ontologies/ValidateCDAUsingTermInfo/CDA_ClinicalStatement_for_TermInfo.owl#ALRT -->

    <owl:Class rdf:about="http://semanticbits.com/ontologies/ValidateCDAUsingTermInfo/CDA_ClinicalStatement_for_TermInfo.owl#ALRT">
        <rdfs:subClassOf rdf:resource="http://semanticbits.com/ontologies/ValidateCDAUsingTermInfo/CDA_ClinicalStatement_for_TermInfo.owl#OBS"/>
    </owl:Class>
    


    <!-- http://semanticbits.com/ontologies/ValidateCDAUsingTermInfo/CDA_ClinicalStatement_for_TermInfo.owl#ANM -->

    <owl:Class rdf:about="http://semanticbits.com/ontologies/ValidateCDAUsingTermInfo/CDA_ClinicalStatement_for_TermInfo.owl#ANM">
        <rdfs:subClassOf rdf:resource="http://semanticbits.com/ontologies/ValidateCDAUsingTermInfo/CDA_ClinicalStatement_for_TermInfo.owl#NLIV"/>
    </owl:Class>
    


    <!-- http://semanticbits.com/ontologies/ValidateCDAUsingTermInfo/CDA_ClinicalStatement_for_TermInfo.owl#APT -->

    <owl:Class rdf:about="http://semanticbits.com/ontologies/ValidateCDAUsingTermInfo/CDA_ClinicalStatement_for_TermInfo.owl#APT">
        <rdfs:subClassOf rdf:resource="http://semanticbits.com/ontologies/ValidateCDAUsingTermInfo/CDA_ClinicalStatement_for_TermInfo.owl#PRMS"/>
    </owl:Class>
    


    <!-- http://semanticbits.com/ontologies/ValidateCDAUsingTermInfo/CDA_ClinicalStatement_for_TermInfo.owl#ARQ -->

    <owl:Class rdf:about="http://semanticbits.com/ontologies/ValidateCDAUsingTermInfo/CDA_ClinicalStatement_for_TermInfo.owl#ARQ">
        <rdfs:subClassOf rdf:resource="http://semanticbits.com/ontologies/ValidateCDAUsingTermInfo/CDA_ClinicalStatement_for_TermInfo.owl#_ActMoodActRequest"/>
    </owl:Class>
    


    <!-- http://semanticbits.com/ontologies/ValidateCDAUsingTermInfo/CDA_ClinicalStatement_for_TermInfo.owl#ASSERTION -->

    <owl:Class rdf:about="http://semanticbits.com/ontologies/ValidateCDAUsingTermInfo/CDA_ClinicalStatement_for_TermInfo.owl#ASSERTION">
        <rdfs:subClassOf rdf:resource="http://semanticbits.com/ontologies/ValidateCDAUsingTermInfo/CDA_ClinicalStatement_for_TermInfo.owl#_ObservationType"/>
        <rdfs:comment>Refines classCode OBS to indicate an observation in which observation.value contains a finding or other nominalized statement, where the encoded information in Observation.value is not altered by Observation.code. For instance, observation.code=&quot;ASSERTION&quot; and observation.value=&quot;fracture of femur present&quot; is an assertion of a clinical finding of femur fracture. </rdfs:comment>
    </owl:Class>
    


    <!-- http://semanticbits.com/ontologies/ValidateCDAUsingTermInfo/CDA_ClinicalStatement_for_TermInfo.owl#ActClass -->

    <owl:Class rdf:about="http://semanticbits.com/ontologies/ValidateCDAUsingTermInfo/CDA_ClinicalStatement_for_TermInfo.owl#ActClass">
        <rdfs:subClassOf rdf:resource="http://semanticbits.com/ontologies/ValidateCDAUsingTermInfo/CDA_ClinicalStatement_for_TermInfo.owl#HL7SupportedCodeSystems"/>
        <rdfs:subClassOf>
            <owl:Restriction>
                <owl:onProperty rdf:resource="http://semanticbits.com/ontologies/ValidateCDAUsingTermInfo/CDA_ClinicalStatement_for_TermInfo.owl#codeSystem"/>
                <owl:hasValue rdf:resource="http://semanticbits.com/ontologies/ValidateCDAUsingTermInfo/CDA_ClinicalStatement_for_TermInfo.owl#2.16.840.1.113883.5.6"/>
            </owl:Restriction>
        </rdfs:subClassOf>
        <rdfs:comment rdf:datatype="&xsd;string">The ActClass code system.</rdfs:comment>
    </owl:Class>
    


    <!-- http://semanticbits.com/ontologies/ValidateCDAUsingTermInfo/CDA_ClinicalStatement_for_TermInfo.owl#ActCode -->

    <owl:Class rdf:about="http://semanticbits.com/ontologies/ValidateCDAUsingTermInfo/CDA_ClinicalStatement_for_TermInfo.owl#ActCode">
        <rdfs:subClassOf rdf:resource="http://semanticbits.com/ontologies/ValidateCDAUsingTermInfo/CDA_ClinicalStatement_for_TermInfo.owl#HL7SupportedCodeSystems"/>
        <rdfs:subClassOf>
            <owl:Restriction>
                <owl:onProperty rdf:resource="http://semanticbits.com/ontologies/ValidateCDAUsingTermInfo/CDA_ClinicalStatement_for_TermInfo.owl#codeSystem"/>
                <owl:hasValue rdf:resource="http://semanticbits.com/ontologies/ValidateCDAUsingTermInfo/CDA_ClinicalStatement_for_TermInfo.owl#2.16.840.1.113883.5.4"/>
            </owl:Restriction>
        </rdfs:subClassOf>
        <rdfs:comment rdf:datatype="&xsd;string">The ActCode code system.</rdfs:comment>
    </owl:Class>
    


    <!-- http://semanticbits.com/ontologies/ValidateCDAUsingTermInfo/CDA_ClinicalStatement_for_TermInfo.owl#ActMood -->

    <owl:Class rdf:about="http://semanticbits.com/ontologies/ValidateCDAUsingTermInfo/CDA_ClinicalStatement_for_TermInfo.owl#ActMood">
        <rdfs:subClassOf rdf:resource="http://semanticbits.com/ontologies/ValidateCDAUsingTermInfo/CDA_ClinicalStatement_for_TermInfo.owl#HL7SupportedCodeSystems"/>
        <rdfs:subClassOf>
            <owl:Restriction>
                <owl:onProperty rdf:resource="http://semanticbits.com/ontologies/ValidateCDAUsingTermInfo/CDA_ClinicalStatement_for_TermInfo.owl#codeSystem"/>
                <owl:hasValue rdf:resource="http://semanticbits.com/ontologies/ValidateCDAUsingTermInfo/CDA_ClinicalStatement_for_TermInfo.owl#2.16.840.1.113883.5.1001"/>
            </owl:Restriction>
        </rdfs:subClassOf>
        <rdfs:comment rdf:datatype="&xsd;string">The ActMood code system.</rdfs:comment>
    </owl:Class>
    


    <!-- http://semanticbits.com/ontologies/ValidateCDAUsingTermInfo/CDA_ClinicalStatement_for_TermInfo.owl#BATTERY -->

    <owl:Class rdf:about="http://semanticbits.com/ontologies/ValidateCDAUsingTermInfo/CDA_ClinicalStatement_for_TermInfo.owl#BATTERY">
        <rdfs:subClassOf rdf:resource="http://semanticbits.com/ontologies/ValidateCDAUsingTermInfo/CDA_ClinicalStatement_for_TermInfo.owl#OBS"/>
    </owl:Class>
    


    <!-- http://semanticbits.com/ontologies/ValidateCDAUsingTermInfo/CDA_ClinicalStatement_for_TermInfo.owl#CASE -->

    <owl:Class rdf:about="http://semanticbits.com/ontologies/ValidateCDAUsingTermInfo/CDA_ClinicalStatement_for_TermInfo.owl#CASE">
        <rdfs:subClassOf rdf:resource="http://semanticbits.com/ontologies/ValidateCDAUsingTermInfo/CDA_ClinicalStatement_for_TermInfo.owl#COND"/>
    </owl:Class>
    


    <!-- http://semanticbits.com/ontologies/ValidateCDAUsingTermInfo/CDA_ClinicalStatement_for_TermInfo.owl#CER -->

    <owl:Class rdf:about="http://semanticbits.com/ontologies/ValidateCDAUsingTermInfo/CDA_ClinicalStatement_for_TermInfo.owl#CER">
        <rdfs:subClassOf rdf:resource="http://semanticbits.com/ontologies/ValidateCDAUsingTermInfo/CDA_ClinicalStatement_for_TermInfo.owl#DEV"/>
    </owl:Class>
    


    <!-- http://semanticbits.com/ontologies/ValidateCDAUsingTermInfo/CDA_ClinicalStatement_for_TermInfo.owl#CHEM -->

    <owl:Class rdf:about="http://semanticbits.com/ontologies/ValidateCDAUsingTermInfo/CDA_ClinicalStatement_for_TermInfo.owl#CHEM">
        <rdfs:subClassOf rdf:resource="http://semanticbits.com/ontologies/ValidateCDAUsingTermInfo/CDA_ClinicalStatement_for_TermInfo.owl#MAT"/>
    </owl:Class>
    


    <!-- http://semanticbits.com/ontologies/ValidateCDAUsingTermInfo/CDA_ClinicalStatement_for_TermInfo.owl#CITY -->

    <owl:Class rdf:about="http://semanticbits.com/ontologies/ValidateCDAUsingTermInfo/CDA_ClinicalStatement_for_TermInfo.owl#CITY">
        <rdfs:subClassOf rdf:resource="http://semanticbits.com/ontologies/ValidateCDAUsingTermInfo/CDA_ClinicalStatement_for_TermInfo.owl#PLC"/>
    </owl:Class>
    


    <!-- http://semanticbits.com/ontologies/ValidateCDAUsingTermInfo/CDA_ClinicalStatement_for_TermInfo.owl#CLNTRL -->

    <owl:Class rdf:about="http://semanticbits.com/ontologies/ValidateCDAUsingTermInfo/CDA_ClinicalStatement_for_TermInfo.owl#CLNTRL">
        <rdfs:subClassOf rdf:resource="http://semanticbits.com/ontologies/ValidateCDAUsingTermInfo/CDA_ClinicalStatement_for_TermInfo.owl#OBS"/>
    </owl:Class>
    


    <!-- http://semanticbits.com/ontologies/ValidateCDAUsingTermInfo/CDA_ClinicalStatement_for_TermInfo.owl#CLUSTER -->

    <owl:Class rdf:about="http://semanticbits.com/ontologies/ValidateCDAUsingTermInfo/CDA_ClinicalStatement_for_TermInfo.owl#CLUSTER">
        <rdfs:subClassOf rdf:resource="http://semanticbits.com/ontologies/ValidateCDAUsingTermInfo/CDA_ClinicalStatement_for_TermInfo.owl#GROUPER"/>
    </owl:Class>
    


    <!-- http://semanticbits.com/ontologies/ValidateCDAUsingTermInfo/CDA_ClinicalStatement_for_TermInfo.owl#CNOD -->

    <owl:Class rdf:about="http://semanticbits.com/ontologies/ValidateCDAUsingTermInfo/CDA_ClinicalStatement_for_TermInfo.owl#CNOD">
        <rdfs:subClassOf rdf:resource="http://semanticbits.com/ontologies/ValidateCDAUsingTermInfo/CDA_ClinicalStatement_for_TermInfo.owl#OBS"/>
    </owl:Class>
    


    <!-- http://semanticbits.com/ontologies/ValidateCDAUsingTermInfo/CDA_ClinicalStatement_for_TermInfo.owl#CONC -->

    <owl:Class rdf:about="http://semanticbits.com/ontologies/ValidateCDAUsingTermInfo/CDA_ClinicalStatement_for_TermInfo.owl#CONC">
        <rdfs:subClassOf rdf:resource="http://semanticbits.com/ontologies/ValidateCDAUsingTermInfo/CDA_ClinicalStatement_for_TermInfo.owl#OBS"/>
    </owl:Class>
    


    <!-- http://semanticbits.com/ontologies/ValidateCDAUsingTermInfo/CDA_ClinicalStatement_for_TermInfo.owl#COND -->

    <owl:Class rdf:about="http://semanticbits.com/ontologies/ValidateCDAUsingTermInfo/CDA_ClinicalStatement_for_TermInfo.owl#COND">
        <rdfs:subClassOf rdf:resource="http://semanticbits.com/ontologies/ValidateCDAUsingTermInfo/CDA_ClinicalStatement_for_TermInfo.owl#OBS"/>
    </owl:Class>
    


    <!-- http://semanticbits.com/ontologies/ValidateCDAUsingTermInfo/CDA_ClinicalStatement_for_TermInfo.owl#CONS -->

    <owl:Class rdf:about="http://semanticbits.com/ontologies/ValidateCDAUsingTermInfo/CDA_ClinicalStatement_for_TermInfo.owl#CONS">
        <rdfs:subClassOf rdf:resource="http://semanticbits.com/ontologies/ValidateCDAUsingTermInfo/CDA_ClinicalStatement_for_TermInfo.owl#ACT"/>
    </owl:Class>
    


    <!-- http://semanticbits.com/ontologies/ValidateCDAUsingTermInfo/CDA_ClinicalStatement_for_TermInfo.owl#CONT -->

    <owl:Class rdf:about="http://semanticbits.com/ontologies/ValidateCDAUsingTermInfo/CDA_ClinicalStatement_for_TermInfo.owl#CONT">
        <rdfs:subClassOf rdf:resource="http://semanticbits.com/ontologies/ValidateCDAUsingTermInfo/CDA_ClinicalStatement_for_TermInfo.owl#MMAT"/>
    </owl:Class>
    


    <!-- http://semanticbits.com/ontologies/ValidateCDAUsingTermInfo/CDA_ClinicalStatement_for_TermInfo.owl#COUNTRY -->

    <owl:Class rdf:about="http://semanticbits.com/ontologies/ValidateCDAUsingTermInfo/CDA_ClinicalStatement_for_TermInfo.owl#COUNTRY">
        <rdfs:subClassOf rdf:resource="http://semanticbits.com/ontologies/ValidateCDAUsingTermInfo/CDA_ClinicalStatement_for_TermInfo.owl#PLC"/>
    </owl:Class>
    


    <!-- http://semanticbits.com/ontologies/ValidateCDAUsingTermInfo/CDA_ClinicalStatement_for_TermInfo.owl#COUNTY -->

    <owl:Class rdf:about="http://semanticbits.com/ontologies/ValidateCDAUsingTermInfo/CDA_ClinicalStatement_for_TermInfo.owl#COUNTY">
        <rdfs:subClassOf rdf:resource="http://semanticbits.com/ontologies/ValidateCDAUsingTermInfo/CDA_ClinicalStatement_for_TermInfo.owl#PLC"/>
    </owl:Class>
    


    <!-- http://semanticbits.com/ontologies/ValidateCDAUsingTermInfo/CDA_ClinicalStatement_for_TermInfo.owl#CRT -->

    <owl:Class rdf:about="http://semanticbits.com/ontologies/ValidateCDAUsingTermInfo/CDA_ClinicalStatement_for_TermInfo.owl#CRT">
        <rdfs:subClassOf rdf:resource="http://semanticbits.com/ontologies/ValidateCDAUsingTermInfo/CDA_ClinicalStatement_for_TermInfo.owl#_ActMoodPredicate"/>
    </owl:Class>
    


    <!-- http://semanticbits.com/ontologies/ValidateCDAUsingTermInfo/CDA_ClinicalStatement_for_TermInfo.owl#CTTEVENT -->

    <owl:Class rdf:about="http://semanticbits.com/ontologies/ValidateCDAUsingTermInfo/CDA_ClinicalStatement_for_TermInfo.owl#CTTEVENT">
        <rdfs:subClassOf rdf:resource="http://semanticbits.com/ontologies/ValidateCDAUsingTermInfo/CDA_ClinicalStatement_for_TermInfo.owl#ACT"/>
    </owl:Class>
    


    <!-- http://semanticbits.com/ontologies/ValidateCDAUsingTermInfo/CDA_ClinicalStatement_for_TermInfo.owl#CilinicalStatementConcepts -->

    <owl:Class rdf:about="http://semanticbits.com/ontologies/ValidateCDAUsingTermInfo/CDA_ClinicalStatement_for_TermInfo.owl#CilinicalStatementConcepts">
        <rdfs:subClassOf rdf:resource="&owl;Thing"/>
        <rdfs:subClassOf>
            <owl:Restriction>
                <owl:onProperty rdf:resource="http://semanticbits.com/ontologies/ValidateCDAUsingTermInfo/CDA_ClinicalStatement_for_TermInfo.owl#hasCode"/>
                <owl:allValuesFrom>
                    <owl:Class>
                        <owl:unionOf rdf:parseType="Collection">
                            <rdf:Description rdf:about="http://semanticbits.com/ontologies/ValidateCDAUsingTermInfo/CDA_ClinicalStatement_for_TermInfo.owl#HL7SupportedCodeSystems"/>
                            <rdf:Description rdf:about="http://semanticbits.com/ontologies/ValidateCDAUsingTermInfo/CDA_ClinicalStatement_for_TermInfo.owl#HL7ValueSets"/>
                        </owl:unionOf>
                    </owl:Class>
                </owl:allValuesFrom>
            </owl:Restriction>
        </rdfs:subClassOf>
        <rdfs:comment rdf:datatype="&xsd;string">Collects the Classes used in the TermInfo guidelines for the CDA clinical statement.  Note that each class that is a ClinicalStatementConcepts has a code that should be coming from the HL7SupportedCodeSystems or from the HL7ValueSets.</rdfs:comment>
    </owl:Class>
    


    <!-- http://semanticbits.com/ontologies/ValidateCDAUsingTermInfo/CDA_ClinicalStatement_for_TermInfo.owl#CodeSystemCodes -->

    <owl:Class rdf:about="http://semanticbits.com/ontologies/ValidateCDAUsingTermInfo/CDA_ClinicalStatement_for_TermInfo.owl#CodeSystemCodes">
        <owl:equivalentClass>
            <owl:Class>
                <owl:oneOf rdf:parseType="Collection">
                    <rdf:Description rdf:about="http://semanticbits.com/ontologies/ValidateCDAUsingTermInfo/CDA_ClinicalStatement_for_TermInfo.owl#2.16.840.1.113883.6.96"/>
                    <rdf:Description rdf:about="http://semanticbits.com/ontologies/ValidateCDAUsingTermInfo/CDA_ClinicalStatement_for_TermInfo.owl#2.16.840.1.113883.5.1001"/>
                    <rdf:Description rdf:about="http://semanticbits.com/ontologies/ValidateCDAUsingTermInfo/CDA_ClinicalStatement_for_TermInfo.owl#2.16.840.1.113883.5.41"/>
                    <rdf:Description rdf:about="http://semanticbits.com/ontologies/ValidateCDAUsingTermInfo/CDA_ClinicalStatement_for_TermInfo.owl#2.16.840.1.113883.5.6"/>
                    <rdf:Description rdf:about="http://semanticbits.com/ontologies/ValidateCDAUsingTermInfo/CDA_ClinicalStatement_for_TermInfo.owl#2.16.840.1.113883.5.30"/>
                    <rdf:Description rdf:about="http://semanticbits.com/ontologies/ValidateCDAUsingTermInfo/CDA_ClinicalStatement_for_TermInfo.owl#2.16.840.1.113883.5.4"/>
                </owl:oneOf>
            </owl:Class>
        </owl:equivalentClass>
        <rdfs:subClassOf rdf:resource="&owl;Thing"/>
        <rdfs:comment rdf:datatype="&xsd;string">Collects the used code system codes in the HL7SuppertedCodeSystems and HL7ValueSets classes.</rdfs:comment>
    </owl:Class>
    


    <!-- http://semanticbits.com/ontologies/ValidateCDAUsingTermInfo/CDA_ClinicalStatement_for_TermInfo.owl#DEF -->

    <owl:Class rdf:about="http://semanticbits.com/ontologies/ValidateCDAUsingTermInfo/CDA_ClinicalStatement_for_TermInfo.owl#DEF">
        <rdfs:subClassOf rdf:resource="http://semanticbits.com/ontologies/ValidateCDAUsingTermInfo/CDA_ClinicalStatement_for_TermInfo.owl#_ActMoodPotential"/>
    </owl:Class>
    


    <!-- http://semanticbits.com/ontologies/ValidateCDAUsingTermInfo/CDA_ClinicalStatement_for_TermInfo.owl#DETPOL -->

    <owl:Class rdf:about="http://semanticbits.com/ontologies/ValidateCDAUsingTermInfo/CDA_ClinicalStatement_for_TermInfo.owl#DETPOL">
        <rdfs:subClassOf rdf:resource="http://semanticbits.com/ontologies/ValidateCDAUsingTermInfo/CDA_ClinicalStatement_for_TermInfo.owl#GEN"/>
    </owl:Class>
    


    <!-- http://semanticbits.com/ontologies/ValidateCDAUsingTermInfo/CDA_ClinicalStatement_for_TermInfo.owl#DEV -->

    <owl:Class rdf:about="http://semanticbits.com/ontologies/ValidateCDAUsingTermInfo/CDA_ClinicalStatement_for_TermInfo.owl#DEV">
        <rdfs:subClassOf rdf:resource="http://semanticbits.com/ontologies/ValidateCDAUsingTermInfo/CDA_ClinicalStatement_for_TermInfo.owl#MMAT"/>
    </owl:Class>
    


    <!-- http://semanticbits.com/ontologies/ValidateCDAUsingTermInfo/CDA_ClinicalStatement_for_TermInfo.owl#DGIMG -->

    <owl:Class rdf:about="http://semanticbits.com/ontologies/ValidateCDAUsingTermInfo/CDA_ClinicalStatement_for_TermInfo.owl#DGIMG">
        <rdfs:subClassOf rdf:resource="http://semanticbits.com/ontologies/ValidateCDAUsingTermInfo/CDA_ClinicalStatement_for_TermInfo.owl#OBS"/>
    </owl:Class>
    


    <!-- http://semanticbits.com/ontologies/ValidateCDAUsingTermInfo/CDA_ClinicalStatement_for_TermInfo.owl#DIET -->

    <owl:Class rdf:about="http://semanticbits.com/ontologies/ValidateCDAUsingTermInfo/CDA_ClinicalStatement_for_TermInfo.owl#DIET">
        <rdfs:subClassOf rdf:resource="http://semanticbits.com/ontologies/ValidateCDAUsingTermInfo/CDA_ClinicalStatement_for_TermInfo.owl#SPLY"/>
    </owl:Class>
    


    <!-- http://semanticbits.com/ontologies/ValidateCDAUsingTermInfo/CDA_ClinicalStatement_for_TermInfo.owl#ENT -->

    <owl:Class rdf:about="http://semanticbits.com/ontologies/ValidateCDAUsingTermInfo/CDA_ClinicalStatement_for_TermInfo.owl#ENT">
        <rdfs:subClassOf rdf:resource="http://semanticbits.com/ontologies/ValidateCDAUsingTermInfo/CDA_ClinicalStatement_for_TermInfo.owl#EntityClass"/>
    </owl:Class>
    


    <!-- http://semanticbits.com/ontologies/ValidateCDAUsingTermInfo/CDA_ClinicalStatement_for_TermInfo.owl#EVN -->

    <owl:Class rdf:about="http://semanticbits.com/ontologies/ValidateCDAUsingTermInfo/CDA_ClinicalStatement_for_TermInfo.owl#EVN">
        <rdfs:subClassOf rdf:resource="http://semanticbits.com/ontologies/ValidateCDAUsingTermInfo/CDA_ClinicalStatement_for_TermInfo.owl#_ActMoodCompletionTrack"/>
    </owl:Class>
    


    <!-- http://semanticbits.com/ontologies/ValidateCDAUsingTermInfo/CDA_ClinicalStatement_for_TermInfo.owl#EXP -->

    <owl:Class rdf:about="http://semanticbits.com/ontologies/ValidateCDAUsingTermInfo/CDA_ClinicalStatement_for_TermInfo.owl#EXP">
        <rdfs:subClassOf rdf:resource="http://semanticbits.com/ontologies/ValidateCDAUsingTermInfo/CDA_ClinicalStatement_for_TermInfo.owl#GEN"/>
    </owl:Class>
    


    <!-- http://semanticbits.com/ontologies/ValidateCDAUsingTermInfo/CDA_ClinicalStatement_for_TermInfo.owl#EXPEC -->

    <owl:Class rdf:about="http://semanticbits.com/ontologies/ValidateCDAUsingTermInfo/CDA_ClinicalStatement_for_TermInfo.owl#EXPEC">
        <rdfs:subClassOf rdf:resource="http://semanticbits.com/ontologies/ValidateCDAUsingTermInfo/CDA_ClinicalStatement_for_TermInfo.owl#_ActMoodPredicate"/>
    </owl:Class>
    


    <!-- http://semanticbits.com/ontologies/ValidateCDAUsingTermInfo/CDA_ClinicalStatement_for_TermInfo.owl#EntityClass -->

    <owl:Class rdf:about="http://semanticbits.com/ontologies/ValidateCDAUsingTermInfo/CDA_ClinicalStatement_for_TermInfo.owl#EntityClass">
        <rdfs:subClassOf rdf:resource="http://semanticbits.com/ontologies/ValidateCDAUsingTermInfo/CDA_ClinicalStatement_for_TermInfo.owl#HL7SupportedCodeSystems"/>
        <rdfs:subClassOf>
            <owl:Restriction>
                <owl:onProperty rdf:resource="http://semanticbits.com/ontologies/ValidateCDAUsingTermInfo/CDA_ClinicalStatement_for_TermInfo.owl#codeSystem"/>
                <owl:hasValue rdf:resource="http://semanticbits.com/ontologies/ValidateCDAUsingTermInfo/CDA_ClinicalStatement_for_TermInfo.owl#2.16.840.1.113883.5.41"/>
            </owl:Restriction>
        </rdfs:subClassOf>
        <rdfs:comment rdf:datatype="&xsd;string">The EntityClass code system.</rdfs:comment>
    </owl:Class>
    


    <!-- http://semanticbits.com/ontologies/ValidateCDAUsingTermInfo/CDA_ClinicalStatement_for_TermInfo.owl#EntityDeterminer -->

    <owl:Class rdf:about="http://semanticbits.com/ontologies/ValidateCDAUsingTermInfo/CDA_ClinicalStatement_for_TermInfo.owl#EntityDeterminer">
        <rdfs:subClassOf rdf:resource="http://semanticbits.com/ontologies/ValidateCDAUsingTermInfo/CDA_ClinicalStatement_for_TermInfo.owl#HL7SupportedCodeSystems"/>
        <rdfs:subClassOf>
            <owl:Restriction>
                <owl:onProperty rdf:resource="http://semanticbits.com/ontologies/ValidateCDAUsingTermInfo/CDA_ClinicalStatement_for_TermInfo.owl#codeSystem"/>
                <owl:hasValue rdf:resource="http://semanticbits.com/ontologies/ValidateCDAUsingTermInfo/CDA_ClinicalStatement_for_TermInfo.owl#2.16.840.1.113883.5.30"/>
            </owl:Restriction>
        </rdfs:subClassOf>
        <rdfs:comment rdf:datatype="&xsd;string">The EntityDeterminer code system.</rdfs:comment>
    </owl:Class>
    


    <!-- http://semanticbits.com/ontologies/ValidateCDAUsingTermInfo/CDA_ClinicalStatement_for_TermInfo.owl#FOOD -->

    <owl:Class rdf:about="http://semanticbits.com/ontologies/ValidateCDAUsingTermInfo/CDA_ClinicalStatement_for_TermInfo.owl#FOOD">
        <rdfs:subClassOf rdf:resource="http://semanticbits.com/ontologies/ValidateCDAUsingTermInfo/CDA_ClinicalStatement_for_TermInfo.owl#MAT"/>
    </owl:Class>
    


    <!-- http://semanticbits.com/ontologies/ValidateCDAUsingTermInfo/CDA_ClinicalStatement_for_TermInfo.owl#GEN -->

    <owl:Class rdf:about="http://semanticbits.com/ontologies/ValidateCDAUsingTermInfo/CDA_ClinicalStatement_for_TermInfo.owl#GEN">
        <rdfs:subClassOf rdf:resource="http://semanticbits.com/ontologies/ValidateCDAUsingTermInfo/CDA_ClinicalStatement_for_TermInfo.owl#OBS"/>
    </owl:Class>
    


    <!-- http://semanticbits.com/ontologies/ValidateCDAUsingTermInfo/CDA_ClinicalStatement_for_TermInfo.owl#GOL -->

    <owl:Class rdf:about="http://semanticbits.com/ontologies/ValidateCDAUsingTermInfo/CDA_ClinicalStatement_for_TermInfo.owl#GOL">
        <rdfs:subClassOf rdf:resource="http://semanticbits.com/ontologies/ValidateCDAUsingTermInfo/CDA_ClinicalStatement_for_TermInfo.owl#EXPEC"/>
    </owl:Class>
    


    <!-- http://semanticbits.com/ontologies/ValidateCDAUsingTermInfo/CDA_ClinicalStatement_for_TermInfo.owl#GROUPER -->

    <owl:Class rdf:about="http://semanticbits.com/ontologies/ValidateCDAUsingTermInfo/CDA_ClinicalStatement_for_TermInfo.owl#GROUPER">
        <rdfs:subClassOf rdf:resource="http://semanticbits.com/ontologies/ValidateCDAUsingTermInfo/CDA_ClinicalStatement_for_TermInfo.owl#_ActClassRecordOrganizer"/>
    </owl:Class>
    


    <!-- http://semanticbits.com/ontologies/ValidateCDAUsingTermInfo/CDA_ClinicalStatement_for_TermInfo.owl#HCE -->

    <owl:Class rdf:about="http://semanticbits.com/ontologies/ValidateCDAUsingTermInfo/CDA_ClinicalStatement_for_TermInfo.owl#HCE">
        <rdfs:subClassOf rdf:resource="http://semanticbits.com/ontologies/ValidateCDAUsingTermInfo/CDA_ClinicalStatement_for_TermInfo.owl#ENT"/>
    </owl:Class>
    


    <!-- http://semanticbits.com/ontologies/ValidateCDAUsingTermInfo/CDA_ClinicalStatement_for_TermInfo.owl#HL7SupportedCodeSystems -->

    <owl:Class rdf:about="http://semanticbits.com/ontologies/ValidateCDAUsingTermInfo/CDA_ClinicalStatement_for_TermInfo.owl#HL7SupportedCodeSystems">
        <rdfs:comment rdf:datatype="&xsd;string">HL7-supported Code Systems as in Section 3 of HL7 Ballot: infrastructure/vocabulary/vocabulary.htm</rdfs:comment>
    </owl:Class>
    


    <!-- http://semanticbits.com/ontologies/ValidateCDAUsingTermInfo/CDA_ClinicalStatement_for_TermInfo.owl#HL7ValueSets -->

    <owl:Class rdf:about="http://semanticbits.com/ontologies/ValidateCDAUsingTermInfo/CDA_ClinicalStatement_for_TermInfo.owl#HL7ValueSets">
        <rdfs:comment rdf:datatype="&xsd;string">HL7-supported Value Sets as in Section 3 of HL7 Ballot: infrastructure/vocabulary/vocabulary.htm</rdfs:comment>
    </owl:Class>
    


    <!-- http://semanticbits.com/ontologies/ValidateCDAUsingTermInfo/CDA_ClinicalStatement_for_TermInfo.owl#HOLD -->

    <owl:Class rdf:about="http://semanticbits.com/ontologies/ValidateCDAUsingTermInfo/CDA_ClinicalStatement_for_TermInfo.owl#HOLD">
        <rdfs:subClassOf rdf:resource="http://semanticbits.com/ontologies/ValidateCDAUsingTermInfo/CDA_ClinicalStatement_for_TermInfo.owl#CONT"/>
    </owl:Class>
    


    <!-- http://semanticbits.com/ontologies/ValidateCDAUsingTermInfo/CDA_ClinicalStatement_for_TermInfo.owl#INC -->

    <owl:Class rdf:about="http://semanticbits.com/ontologies/ValidateCDAUsingTermInfo/CDA_ClinicalStatement_for_TermInfo.owl#INC">
        <rdfs:subClassOf rdf:resource="http://semanticbits.com/ontologies/ValidateCDAUsingTermInfo/CDA_ClinicalStatement_for_TermInfo.owl#ACT"/>
    </owl:Class>
    


    <!-- http://semanticbits.com/ontologies/ValidateCDAUsingTermInfo/CDA_ClinicalStatement_for_TermInfo.owl#INFRM -->

    <owl:Class rdf:about="http://semanticbits.com/ontologies/ValidateCDAUsingTermInfo/CDA_ClinicalStatement_for_TermInfo.owl#INFRM">
        <rdfs:subClassOf rdf:resource="http://semanticbits.com/ontologies/ValidateCDAUsingTermInfo/CDA_ClinicalStatement_for_TermInfo.owl#ACT"/>
    </owl:Class>
    


    <!-- http://semanticbits.com/ontologies/ValidateCDAUsingTermInfo/CDA_ClinicalStatement_for_TermInfo.owl#INSTANCE -->

    <owl:Class rdf:about="http://semanticbits.com/ontologies/ValidateCDAUsingTermInfo/CDA_ClinicalStatement_for_TermInfo.owl#INSTANCE">
        <rdfs:subClassOf rdf:resource="http://semanticbits.com/ontologies/ValidateCDAUsingTermInfo/CDA_ClinicalStatement_for_TermInfo.owl#EntityDeterminer"/>
    </owl:Class>
    


    <!-- http://semanticbits.com/ontologies/ValidateCDAUsingTermInfo/CDA_ClinicalStatement_for_TermInfo.owl#INT -->

    <owl:Class rdf:about="http://semanticbits.com/ontologies/ValidateCDAUsingTermInfo/CDA_ClinicalStatement_for_TermInfo.owl#INT">
        <rdfs:subClassOf rdf:resource="http://semanticbits.com/ontologies/ValidateCDAUsingTermInfo/CDA_ClinicalStatement_for_TermInfo.owl#_ActMoodCompletionTrack"/>
    </owl:Class>
    


    <!-- http://semanticbits.com/ontologies/ValidateCDAUsingTermInfo/CDA_ClinicalStatement_for_TermInfo.owl#INVSTG -->

    <owl:Class rdf:about="http://semanticbits.com/ontologies/ValidateCDAUsingTermInfo/CDA_ClinicalStatement_for_TermInfo.owl#INVSTG">
        <rdfs:subClassOf rdf:resource="http://semanticbits.com/ontologies/ValidateCDAUsingTermInfo/CDA_ClinicalStatement_for_TermInfo.owl#OBS"/>
    </owl:Class>
    


    <!-- http://semanticbits.com/ontologies/ValidateCDAUsingTermInfo/CDA_ClinicalStatement_for_TermInfo.owl#LIV -->

    <owl:Class rdf:about="http://semanticbits.com/ontologies/ValidateCDAUsingTermInfo/CDA_ClinicalStatement_for_TermInfo.owl#LIV">
        <rdfs:subClassOf rdf:resource="http://semanticbits.com/ontologies/ValidateCDAUsingTermInfo/CDA_ClinicalStatement_for_TermInfo.owl#ENT"/>
    </owl:Class>
    


    <!-- http://semanticbits.com/ontologies/ValidateCDAUsingTermInfo/CDA_ClinicalStatement_for_TermInfo.owl#LOC -->

    <owl:Class rdf:about="http://semanticbits.com/ontologies/ValidateCDAUsingTermInfo/CDA_ClinicalStatement_for_TermInfo.owl#LOC">
        <rdfs:subClassOf rdf:resource="http://semanticbits.com/ontologies/ValidateCDAUsingTermInfo/CDA_ClinicalStatement_for_TermInfo.owl#GEN"/>
    </owl:Class>
    


    <!-- http://semanticbits.com/ontologies/ValidateCDAUsingTermInfo/CDA_ClinicalStatement_for_TermInfo.owl#MAT -->

    <owl:Class rdf:about="http://semanticbits.com/ontologies/ValidateCDAUsingTermInfo/CDA_ClinicalStatement_for_TermInfo.owl#MAT">
        <rdfs:subClassOf rdf:resource="http://semanticbits.com/ontologies/ValidateCDAUsingTermInfo/CDA_ClinicalStatement_for_TermInfo.owl#ENT"/>
    </owl:Class>
    


    <!-- http://semanticbits.com/ontologies/ValidateCDAUsingTermInfo/CDA_ClinicalStatement_for_TermInfo.owl#MIC -->

    <owl:Class rdf:about="http://semanticbits.com/ontologies/ValidateCDAUsingTermInfo/CDA_ClinicalStatement_for_TermInfo.owl#MIC">
        <rdfs:subClassOf rdf:resource="http://semanticbits.com/ontologies/ValidateCDAUsingTermInfo/CDA_ClinicalStatement_for_TermInfo.owl#NLIV"/>
    </owl:Class>
    


    <!-- http://semanticbits.com/ontologies/ValidateCDAUsingTermInfo/CDA_ClinicalStatement_for_TermInfo.owl#MMAT -->

    <owl:Class rdf:about="http://semanticbits.com/ontologies/ValidateCDAUsingTermInfo/CDA_ClinicalStatement_for_TermInfo.owl#MMAT">
        <rdfs:subClassOf rdf:resource="http://semanticbits.com/ontologies/ValidateCDAUsingTermInfo/CDA_ClinicalStatement_for_TermInfo.owl#MAT"/>
    </owl:Class>
    


    <!-- http://semanticbits.com/ontologies/ValidateCDAUsingTermInfo/CDA_ClinicalStatement_for_TermInfo.owl#MODDV -->

    <owl:Class rdf:about="http://semanticbits.com/ontologies/ValidateCDAUsingTermInfo/CDA_ClinicalStatement_for_TermInfo.owl#MODDV">
        <rdfs:subClassOf rdf:resource="http://semanticbits.com/ontologies/ValidateCDAUsingTermInfo/CDA_ClinicalStatement_for_TermInfo.owl#DEV"/>
    </owl:Class>
    


    <!-- http://semanticbits.com/ontologies/ValidateCDAUsingTermInfo/CDA_ClinicalStatement_for_TermInfo.owl#NAT -->

    <owl:Class rdf:about="http://semanticbits.com/ontologies/ValidateCDAUsingTermInfo/CDA_ClinicalStatement_for_TermInfo.owl#NAT">
        <rdfs:subClassOf rdf:resource="http://semanticbits.com/ontologies/ValidateCDAUsingTermInfo/CDA_ClinicalStatement_for_TermInfo.owl#STATE"/>
    </owl:Class>
    


    <!-- http://semanticbits.com/ontologies/ValidateCDAUsingTermInfo/CDA_ClinicalStatement_for_TermInfo.owl#NLIV -->

    <owl:Class rdf:about="http://semanticbits.com/ontologies/ValidateCDAUsingTermInfo/CDA_ClinicalStatement_for_TermInfo.owl#NLIV">
        <rdfs:subClassOf rdf:resource="http://semanticbits.com/ontologies/ValidateCDAUsingTermInfo/CDA_ClinicalStatement_for_TermInfo.owl#LIV"/>
    </owl:Class>
    


    <!-- http://semanticbits.com/ontologies/ValidateCDAUsingTermInfo/CDA_ClinicalStatement_for_TermInfo.owl#OBS -->

    <owl:Class rdf:about="http://semanticbits.com/ontologies/ValidateCDAUsingTermInfo/CDA_ClinicalStatement_for_TermInfo.owl#OBS">
        <rdfs:subClassOf rdf:resource="http://semanticbits.com/ontologies/ValidateCDAUsingTermInfo/CDA_ClinicalStatement_for_TermInfo.owl#ACT"/>
    </owl:Class>
    


    <!-- http://semanticbits.com/ontologies/ValidateCDAUsingTermInfo/CDA_ClinicalStatement_for_TermInfo.owl#OBSCOR -->

    <owl:Class rdf:about="http://semanticbits.com/ontologies/ValidateCDAUsingTermInfo/CDA_ClinicalStatement_for_TermInfo.owl#OBSCOR">
        <rdfs:subClassOf rdf:resource="http://semanticbits.com/ontologies/ValidateCDAUsingTermInfo/CDA_ClinicalStatement_for_TermInfo.owl#OBSSER"/>
    </owl:Class>
    


    <!-- http://semanticbits.com/ontologies/ValidateCDAUsingTermInfo/CDA_ClinicalStatement_for_TermInfo.owl#OBSSER -->

    <owl:Class rdf:about="http://semanticbits.com/ontologies/ValidateCDAUsingTermInfo/CDA_ClinicalStatement_for_TermInfo.owl#OBSSER">
        <rdfs:subClassOf rdf:resource="http://semanticbits.com/ontologies/ValidateCDAUsingTermInfo/CDA_ClinicalStatement_for_TermInfo.owl#OBS"/>
    </owl:Class>
    


    <!-- http://semanticbits.com/ontologies/ValidateCDAUsingTermInfo/CDA_ClinicalStatement_for_TermInfo.owl#OPT -->

    <owl:Class rdf:about="http://semanticbits.com/ontologies/ValidateCDAUsingTermInfo/CDA_ClinicalStatement_for_TermInfo.owl#OPT">
        <rdfs:subClassOf rdf:resource="http://semanticbits.com/ontologies/ValidateCDAUsingTermInfo/CDA_ClinicalStatement_for_TermInfo.owl#_ActMoodPredicate"/>
    </owl:Class>
    


    <!-- http://semanticbits.com/ontologies/ValidateCDAUsingTermInfo/CDA_ClinicalStatement_for_TermInfo.owl#ORG -->

    <owl:Class rdf:about="http://semanticbits.com/ontologies/ValidateCDAUsingTermInfo/CDA_ClinicalStatement_for_TermInfo.owl#ORG">
        <rdfs:subClassOf rdf:resource="http://semanticbits.com/ontologies/ValidateCDAUsingTermInfo/CDA_ClinicalStatement_for_TermInfo.owl#ENT"/>
    </owl:Class>
    


    <!-- http://semanticbits.com/ontologies/ValidateCDAUsingTermInfo/CDA_ClinicalStatement_for_TermInfo.owl#OUTB -->

    <owl:Class rdf:about="http://semanticbits.com/ontologies/ValidateCDAUsingTermInfo/CDA_ClinicalStatement_for_TermInfo.owl#OUTB">
        <rdfs:subClassOf rdf:resource="http://semanticbits.com/ontologies/ValidateCDAUsingTermInfo/CDA_ClinicalStatement_for_TermInfo.owl#CASE"/>
    </owl:Class>
    


    <!-- http://semanticbits.com/ontologies/ValidateCDAUsingTermInfo/CDA_ClinicalStatement_for_TermInfo.owl#PCPR -->

    <owl:Class rdf:about="http://semanticbits.com/ontologies/ValidateCDAUsingTermInfo/CDA_ClinicalStatement_for_TermInfo.owl#PCPR">
        <rdfs:subClassOf rdf:resource="http://semanticbits.com/ontologies/ValidateCDAUsingTermInfo/CDA_ClinicalStatement_for_TermInfo.owl#ACT"/>
    </owl:Class>
    


    <!-- http://semanticbits.com/ontologies/ValidateCDAUsingTermInfo/CDA_ClinicalStatement_for_TermInfo.owl#PERM -->

    <owl:Class rdf:about="http://semanticbits.com/ontologies/ValidateCDAUsingTermInfo/CDA_ClinicalStatement_for_TermInfo.owl#PERM">
        <rdfs:subClassOf rdf:resource="http://semanticbits.com/ontologies/ValidateCDAUsingTermInfo/CDA_ClinicalStatement_for_TermInfo.owl#_ActMoodPotential"/>
    </owl:Class>
    


    <!-- http://semanticbits.com/ontologies/ValidateCDAUsingTermInfo/CDA_ClinicalStatement_for_TermInfo.owl#PERMRQ -->

    <owl:Class rdf:about="http://semanticbits.com/ontologies/ValidateCDAUsingTermInfo/CDA_ClinicalStatement_for_TermInfo.owl#PERMRQ">
        <rdfs:subClassOf rdf:resource="http://semanticbits.com/ontologies/ValidateCDAUsingTermInfo/CDA_ClinicalStatement_for_TermInfo.owl#_ActMoodActRequest"/>
    </owl:Class>
    


    <!-- http://semanticbits.com/ontologies/ValidateCDAUsingTermInfo/CDA_ClinicalStatement_for_TermInfo.owl#PHN -->

    <owl:Class rdf:about="http://semanticbits.com/ontologies/ValidateCDAUsingTermInfo/CDA_ClinicalStatement_for_TermInfo.owl#PHN">
        <rdfs:subClassOf rdf:resource="http://semanticbits.com/ontologies/ValidateCDAUsingTermInfo/CDA_ClinicalStatement_for_TermInfo.owl#GEN"/>
    </owl:Class>
    


    <!-- http://semanticbits.com/ontologies/ValidateCDAUsingTermInfo/CDA_ClinicalStatement_for_TermInfo.owl#PLC -->

    <owl:Class rdf:about="http://semanticbits.com/ontologies/ValidateCDAUsingTermInfo/CDA_ClinicalStatement_for_TermInfo.owl#PLC">
        <rdfs:subClassOf rdf:resource="http://semanticbits.com/ontologies/ValidateCDAUsingTermInfo/CDA_ClinicalStatement_for_TermInfo.owl#ENT"/>
    </owl:Class>
    


    <!-- http://semanticbits.com/ontologies/ValidateCDAUsingTermInfo/CDA_ClinicalStatement_for_TermInfo.owl#PLNT -->

    <owl:Class rdf:about="http://semanticbits.com/ontologies/ValidateCDAUsingTermInfo/CDA_ClinicalStatement_for_TermInfo.owl#PLNT">
        <rdfs:subClassOf rdf:resource="http://semanticbits.com/ontologies/ValidateCDAUsingTermInfo/CDA_ClinicalStatement_for_TermInfo.owl#NLIV"/>
    </owl:Class>
    


    <!-- http://semanticbits.com/ontologies/ValidateCDAUsingTermInfo/CDA_ClinicalStatement_for_TermInfo.owl#POCD_RM000040.Act -->

    <owl:Class rdf:about="http://semanticbits.com/ontologies/ValidateCDAUsingTermInfo/CDA_ClinicalStatement_for_TermInfo.owl#POCD_RM000040.Act">
        <rdfs:subClassOf rdf:resource="http://semanticbits.com/ontologies/ValidateCDAUsingTermInfo/CDA_ClinicalStatement_for_TermInfo.owl#CilinicalStatementConcepts"/>
        <rdfs:subClassOf>
            <owl:Restriction>
                <owl:onProperty rdf:resource="http://semanticbits.com/ontologies/ValidateCDAUsingTermInfo/CDA_ClinicalStatement_for_TermInfo.owl#classCode"/>
                <owl:allValuesFrom rdf:resource="http://semanticbits.com/ontologies/ValidateCDAUsingTermInfo/CDA_ClinicalStatement_for_TermInfo.owl#x_ActClassDocumentEntryAct"/>
            </owl:Restriction>
        </rdfs:subClassOf>
        <rdfs:subClassOf>
            <owl:Restriction>
                <owl:onProperty rdf:resource="http://semanticbits.com/ontologies/ValidateCDAUsingTermInfo/CDA_ClinicalStatement_for_TermInfo.owl#moodCode"/>
                <owl:allValuesFrom rdf:resource="http://semanticbits.com/ontologies/ValidateCDAUsingTermInfo/CDA_ClinicalStatement_for_TermInfo.owl#x_DocumentActMood"/>
            </owl:Restriction>
        </rdfs:subClassOf>
        <rdfs:subClassOf>
            <owl:Restriction>
                <owl:onProperty rdf:resource="http://semanticbits.com/ontologies/ValidateCDAUsingTermInfo/CDA_ClinicalStatement_for_TermInfo.owl#moodCode"/>
                <owl:someValuesFrom rdf:resource="http://semanticbits.com/ontologies/ValidateCDAUsingTermInfo/CDA_ClinicalStatement_for_TermInfo.owl#x_DocumentActMood"/>
            </owl:Restriction>
        </rdfs:subClassOf>
        <rdfs:subClassOf>
            <owl:Restriction>
                <owl:onProperty rdf:resource="http://semanticbits.com/ontologies/ValidateCDAUsingTermInfo/CDA_ClinicalStatement_for_TermInfo.owl#classCode"/>
                <owl:someValuesFrom rdf:resource="http://semanticbits.com/ontologies/ValidateCDAUsingTermInfo/CDA_ClinicalStatement_for_TermInfo.owl#x_ActClassDocumentEntryAct"/>
            </owl:Restriction>
        </rdfs:subClassOf>
    </owl:Class>
    


    <!-- http://semanticbits.com/ontologies/ValidateCDAUsingTermInfo/CDA_ClinicalStatement_for_TermInfo.owl#POCD_RM000040.AuthoringDevice -->

    <owl:Class rdf:about="http://semanticbits.com/ontologies/ValidateCDAUsingTermInfo/CDA_ClinicalStatement_for_TermInfo.owl#POCD_RM000040.AuthoringDevice">
        <rdfs:subClassOf rdf:resource="http://semanticbits.com/ontologies/ValidateCDAUsingTermInfo/CDA_ClinicalStatement_for_TermInfo.owl#POCD_RM000040.Entity"/>
    </owl:Class>
    


    <!-- http://semanticbits.com/ontologies/ValidateCDAUsingTermInfo/CDA_ClinicalStatement_for_TermInfo.owl#POCD_RM000040.CustodianOrganization -->

    <owl:Class rdf:about="http://semanticbits.com/ontologies/ValidateCDAUsingTermInfo/CDA_ClinicalStatement_for_TermInfo.owl#POCD_RM000040.CustodianOrganization">
        <rdfs:subClassOf rdf:resource="http://semanticbits.com/ontologies/ValidateCDAUsingTermInfo/CDA_ClinicalStatement_for_TermInfo.owl#POCD_RM000040.Entity"/>
    </owl:Class>
    


    <!-- http://semanticbits.com/ontologies/ValidateCDAUsingTermInfo/CDA_ClinicalStatement_for_TermInfo.owl#POCD_RM000040.Device -->

    <owl:Class rdf:about="http://semanticbits.com/ontologies/ValidateCDAUsingTermInfo/CDA_ClinicalStatement_for_TermInfo.owl#POCD_RM000040.Device">
        <rdfs:subClassOf rdf:resource="http://semanticbits.com/ontologies/ValidateCDAUsingTermInfo/CDA_ClinicalStatement_for_TermInfo.owl#POCD_RM000040.Entity"/>
    </owl:Class>
    


    <!-- http://semanticbits.com/ontologies/ValidateCDAUsingTermInfo/CDA_ClinicalStatement_for_TermInfo.owl#POCD_RM000040.Entity -->

    <owl:Class rdf:about="http://semanticbits.com/ontologies/ValidateCDAUsingTermInfo/CDA_ClinicalStatement_for_TermInfo.owl#POCD_RM000040.Entity">
        <rdfs:subClassOf rdf:resource="http://semanticbits.com/ontologies/ValidateCDAUsingTermInfo/CDA_ClinicalStatement_for_TermInfo.owl#CilinicalStatementConcepts"/>
        <rdfs:subClassOf>
            <owl:Restriction>
                <owl:onProperty rdf:resource="http://semanticbits.com/ontologies/ValidateCDAUsingTermInfo/CDA_ClinicalStatement_for_TermInfo.owl#classCode"/>
                <owl:allValuesFrom rdf:resource="http://semanticbits.com/ontologies/ValidateCDAUsingTermInfo/CDA_ClinicalStatement_for_TermInfo.owl#ENT"/>
            </owl:Restriction>
        </rdfs:subClassOf>
        <rdfs:subClassOf>
            <owl:Restriction>
                <owl:onProperty rdf:resource="http://semanticbits.com/ontologies/ValidateCDAUsingTermInfo/CDA_ClinicalStatement_for_TermInfo.owl#determinerCode"/>
                <owl:allValuesFrom rdf:resource="http://semanticbits.com/ontologies/ValidateCDAUsingTermInfo/CDA_ClinicalStatement_for_TermInfo.owl#INSTANCE"/>
            </owl:Restriction>
        </rdfs:subClassOf>
        <rdfs:subClassOf>
            <owl:Restriction>
                <owl:onProperty rdf:resource="http://semanticbits.com/ontologies/ValidateCDAUsingTermInfo/CDA_ClinicalStatement_for_TermInfo.owl#determinerCode"/>
                <owl:someValuesFrom rdf:resource="http://semanticbits.com/ontologies/ValidateCDAUsingTermInfo/CDA_ClinicalStatement_for_TermInfo.owl#INSTANCE"/>
            </owl:Restriction>
        </rdfs:subClassOf>
        <rdfs:subClassOf>
            <owl:Restriction>
                <owl:onProperty rdf:resource="http://semanticbits.com/ontologies/ValidateCDAUsingTermInfo/CDA_ClinicalStatement_for_TermInfo.owl#classCode"/>
                <owl:someValuesFrom rdf:resource="http://semanticbits.com/ontologies/ValidateCDAUsingTermInfo/CDA_ClinicalStatement_for_TermInfo.owl#ENT"/>
            </owl:Restriction>
        </rdfs:subClassOf>
        <rdfs:comment rdf:datatype="&xsd;string">Entity is mentioned in Section 5.3 of the TermInfo guidelines; none of its subclasses as they appear in the CDA RMIM do, however, as a Clinical Document may refer to this subclasses (e.g., Material), we have to catch that they are Entities.</rdfs:comment>
    </owl:Class>
    


    <!-- http://semanticbits.com/ontologies/ValidateCDAUsingTermInfo/CDA_ClinicalStatement_for_TermInfo.owl#POCD_RM000040.LabeledDrug -->

    <owl:Class rdf:about="http://semanticbits.com/ontologies/ValidateCDAUsingTermInfo/CDA_ClinicalStatement_for_TermInfo.owl#POCD_RM000040.LabeledDrug">
        <rdfs:subClassOf rdf:resource="http://semanticbits.com/ontologies/ValidateCDAUsingTermInfo/CDA_ClinicalStatement_for_TermInfo.owl#POCD_RM000040.Entity"/>
    </owl:Class>
    


    <!-- http://semanticbits.com/ontologies/ValidateCDAUsingTermInfo/CDA_ClinicalStatement_for_TermInfo.owl#POCD_RM000040.Material -->

    <owl:Class rdf:about="http://semanticbits.com/ontologies/ValidateCDAUsingTermInfo/CDA_ClinicalStatement_for_TermInfo.owl#POCD_RM000040.Material">
        <rdfs:subClassOf rdf:resource="http://semanticbits.com/ontologies/ValidateCDAUsingTermInfo/CDA_ClinicalStatement_for_TermInfo.owl#POCD_RM000040.Entity"/>
    </owl:Class>
    


    <!-- http://semanticbits.com/ontologies/ValidateCDAUsingTermInfo/CDA_ClinicalStatement_for_TermInfo.owl#POCD_RM000040.Observation -->

    <owl:Class rdf:about="http://semanticbits.com/ontologies/ValidateCDAUsingTermInfo/CDA_ClinicalStatement_for_TermInfo.owl#POCD_RM000040.Observation">
        <rdfs:subClassOf rdf:resource="http://semanticbits.com/ontologies/ValidateCDAUsingTermInfo/CDA_ClinicalStatement_for_TermInfo.owl#CilinicalStatementConcepts"/>
        <rdfs:subClassOf>
            <owl:Restriction>
                <owl:onProperty rdf:resource="http://semanticbits.com/ontologies/ValidateCDAUsingTermInfo/CDA_ClinicalStatement_for_TermInfo.owl#classCode"/>
                <owl:allValuesFrom rdf:resource="http://semanticbits.com/ontologies/ValidateCDAUsingTermInfo/CDA_ClinicalStatement_for_TermInfo.owl#OBS"/>
            </owl:Restriction>
        </rdfs:subClassOf>
        <rdfs:subClassOf>
            <owl:Restriction>
                <owl:onProperty rdf:resource="http://semanticbits.com/ontologies/ValidateCDAUsingTermInfo/CDA_ClinicalStatement_for_TermInfo.owl#moodCode"/>
                <owl:someValuesFrom rdf:resource="http://semanticbits.com/ontologies/ValidateCDAUsingTermInfo/CDA_ClinicalStatement_for_TermInfo.owl#x_ActMoodDocumentObservation"/>
            </owl:Restriction>
        </rdfs:subClassOf>
        <rdfs:subClassOf>
            <owl:Restriction>
                <owl:onProperty rdf:resource="http://semanticbits.com/ontologies/ValidateCDAUsingTermInfo/CDA_ClinicalStatement_for_TermInfo.owl#hasValue"/>
                <owl:allValuesFrom>
                    <owl:Class>
                        <owl:unionOf rdf:parseType="Collection">
                            <rdf:Description rdf:about="http://semanticbits.com/ontologies/ValidateCDAUsingTermInfo/CDA_ClinicalStatement_for_TermInfo.owl#HL7SupportedCodeSystems"/>
                            <rdf:Description rdf:about="http://semanticbits.com/ontologies/ValidateCDAUsingTermInfo/CDA_ClinicalStatement_for_TermInfo.owl#HL7ValueSets"/>
                        </owl:unionOf>
                    </owl:Class>
                </owl:allValuesFrom>
            </owl:Restriction>
        </rdfs:subClassOf>
        <rdfs:subClassOf>
            <owl:Restriction>
                <owl:onProperty rdf:resource="http://semanticbits.com/ontologies/ValidateCDAUsingTermInfo/CDA_ClinicalStatement_for_TermInfo.owl#classCode"/>
                <owl:someValuesFrom rdf:resource="http://semanticbits.com/ontologies/ValidateCDAUsingTermInfo/CDA_ClinicalStatement_for_TermInfo.owl#OBS"/>
            </owl:Restriction>
        </rdfs:subClassOf>
        <rdfs:subClassOf>
            <owl:Restriction>
                <owl:onProperty rdf:resource="http://semanticbits.com/ontologies/ValidateCDAUsingTermInfo/CDA_ClinicalStatement_for_TermInfo.owl#moodCode"/>
                <owl:allValuesFrom rdf:resource="http://semanticbits.com/ontologies/ValidateCDAUsingTermInfo/CDA_ClinicalStatement_for_TermInfo.owl#x_ActMoodDocumentObservation"/>
            </owl:Restriction>
        </rdfs:subClassOf>
        <rdfs:comment rdf:datatype="&xsd;string">Is the only class that is related via hasValue to an HL7 code system value or HL7 value set value.</rdfs:comment>
    </owl:Class>
    


    <!-- http://semanticbits.com/ontologies/ValidateCDAUsingTermInfo/CDA_ClinicalStatement_for_TermInfo.owl#POCD_RM000040.Organization -->

    <owl:Class rdf:about="http://semanticbits.com/ontologies/ValidateCDAUsingTermInfo/CDA_ClinicalStatement_for_TermInfo.owl#POCD_RM000040.Organization">
        <rdfs:subClassOf rdf:resource="http://semanticbits.com/ontologies/ValidateCDAUsingTermInfo/CDA_ClinicalStatement_for_TermInfo.owl#POCD_RM000040.Entity"/>
    </owl:Class>
    


    <!-- http://semanticbits.com/ontologies/ValidateCDAUsingTermInfo/CDA_ClinicalStatement_for_TermInfo.owl#POCD_RM000040.Organizer -->

    <owl:Class rdf:about="http://semanticbits.com/ontologies/ValidateCDAUsingTermInfo/CDA_ClinicalStatement_for_TermInfo.owl#POCD_RM000040.Organizer">
        <rdfs:subClassOf rdf:resource="http://semanticbits.com/ontologies/ValidateCDAUsingTermInfo/CDA_ClinicalStatement_for_TermInfo.owl#CilinicalStatementConcepts"/>
        <rdfs:subClassOf>
            <owl:Restriction>
                <owl:onProperty rdf:resource="http://semanticbits.com/ontologies/ValidateCDAUsingTermInfo/CDA_ClinicalStatement_for_TermInfo.owl#moodCode"/>
                <owl:someValuesFrom rdf:resource="http://semanticbits.com/ontologies/ValidateCDAUsingTermInfo/CDA_ClinicalStatement_for_TermInfo.owl#EVN"/>
            </owl:Restriction>
        </rdfs:subClassOf>
        <rdfs:subClassOf>
            <owl:Restriction>
                <owl:onProperty rdf:resource="http://semanticbits.com/ontologies/ValidateCDAUsingTermInfo/CDA_ClinicalStatement_for_TermInfo.owl#classCode"/>
                <owl:allValuesFrom rdf:resource="http://semanticbits.com/ontologies/ValidateCDAUsingTermInfo/CDA_ClinicalStatement_for_TermInfo.owl#x_ActClassDocumentEntryOrganizer"/>
            </owl:Restriction>
        </rdfs:subClassOf>
        <rdfs:subClassOf>
            <owl:Restriction>
                <owl:onProperty rdf:resource="http://semanticbits.com/ontologies/ValidateCDAUsingTermInfo/CDA_ClinicalStatement_for_TermInfo.owl#moodCode"/>
                <owl:allValuesFrom rdf:resource="http://semanticbits.com/ontologies/ValidateCDAUsingTermInfo/CDA_ClinicalStatement_for_TermInfo.owl#EVN"/>
            </owl:Restriction>
        </rdfs:subClassOf>
        <rdfs:subClassOf>
            <owl:Restriction>
                <owl:onProperty rdf:resource="http://semanticbits.com/ontologies/ValidateCDAUsingTermInfo/CDA_ClinicalStatement_for_TermInfo.owl#classCode"/>
                <owl:someValuesFrom rdf:resource="http://semanticbits.com/ontologies/ValidateCDAUsingTermInfo/CDA_ClinicalStatement_for_TermInfo.owl#x_ActClassDocumentEntryOrganizer"/>
            </owl:Restriction>
        </rdfs:subClassOf>
    </owl:Class>
    


    <!-- http://semanticbits.com/ontologies/ValidateCDAUsingTermInfo/CDA_ClinicalStatement_for_TermInfo.owl#POCD_RM000040.Patient -->

    <owl:Class rdf:about="http://semanticbits.com/ontologies/ValidateCDAUsingTermInfo/CDA_ClinicalStatement_for_TermInfo.owl#POCD_RM000040.Patient">
        <rdfs:subClassOf rdf:resource="http://semanticbits.com/ontologies/ValidateCDAUsingTermInfo/CDA_ClinicalStatement_for_TermInfo.owl#POCD_RM000040.Entity"/>
    </owl:Class>
    


    <!-- http://semanticbits.com/ontologies/ValidateCDAUsingTermInfo/CDA_ClinicalStatement_for_TermInfo.owl#POCD_RM000040.Person -->

    <owl:Class rdf:about="http://semanticbits.com/ontologies/ValidateCDAUsingTermInfo/CDA_ClinicalStatement_for_TermInfo.owl#POCD_RM000040.Person">
        <rdfs:subClassOf rdf:resource="http://semanticbits.com/ontologies/ValidateCDAUsingTermInfo/CDA_ClinicalStatement_for_TermInfo.owl#POCD_RM000040.Entity"/>
    </owl:Class>
    


    <!-- http://semanticbits.com/ontologies/ValidateCDAUsingTermInfo/CDA_ClinicalStatement_for_TermInfo.owl#POCD_RM000040.Place -->

    <owl:Class rdf:about="http://semanticbits.com/ontologies/ValidateCDAUsingTermInfo/CDA_ClinicalStatement_for_TermInfo.owl#POCD_RM000040.Place">
        <rdfs:subClassOf rdf:resource="http://semanticbits.com/ontologies/ValidateCDAUsingTermInfo/CDA_ClinicalStatement_for_TermInfo.owl#POCD_RM000040.Entity"/>
    </owl:Class>
    


    <!-- http://semanticbits.com/ontologies/ValidateCDAUsingTermInfo/CDA_ClinicalStatement_for_TermInfo.owl#POCD_RM000040.PlayingEntity -->

    <owl:Class rdf:about="http://semanticbits.com/ontologies/ValidateCDAUsingTermInfo/CDA_ClinicalStatement_for_TermInfo.owl#POCD_RM000040.PlayingEntity">
        <rdfs:subClassOf rdf:resource="http://semanticbits.com/ontologies/ValidateCDAUsingTermInfo/CDA_ClinicalStatement_for_TermInfo.owl#POCD_RM000040.Entity"/>
    </owl:Class>
    


    <!-- http://semanticbits.com/ontologies/ValidateCDAUsingTermInfo/CDA_ClinicalStatement_for_TermInfo.owl#POCD_RM000040.Procedure -->

    <owl:Class rdf:about="http://semanticbits.com/ontologies/ValidateCDAUsingTermInfo/CDA_ClinicalStatement_for_TermInfo.owl#POCD_RM000040.Procedure">
        <rdfs:subClassOf rdf:resource="http://semanticbits.com/ontologies/ValidateCDAUsingTermInfo/CDA_ClinicalStatement_for_TermInfo.owl#CilinicalStatementConcepts"/>
        <rdfs:subClassOf>
            <owl:Restriction>
                <owl:onProperty rdf:resource="http://semanticbits.com/ontologies/ValidateCDAUsingTermInfo/CDA_ClinicalStatement_for_TermInfo.owl#classCode"/>
                <owl:someValuesFrom rdf:resource="http://semanticbits.com/ontologies/ValidateCDAUsingTermInfo/CDA_ClinicalStatement_for_TermInfo.owl#PROC"/>
            </owl:Restriction>
        </rdfs:subClassOf>
        <rdfs:subClassOf>
            <owl:Restriction>
                <owl:onProperty rdf:resource="http://semanticbits.com/ontologies/ValidateCDAUsingTermInfo/CDA_ClinicalStatement_for_TermInfo.owl#classCode"/>
                <owl:allValuesFrom rdf:resource="http://semanticbits.com/ontologies/ValidateCDAUsingTermInfo/CDA_ClinicalStatement_for_TermInfo.owl#PROC"/>
            </owl:Restriction>
        </rdfs:subClassOf>
        <rdfs:subClassOf>
            <owl:Restriction>
                <owl:onProperty rdf:resource="http://semanticbits.com/ontologies/ValidateCDAUsingTermInfo/CDA_ClinicalStatement_for_TermInfo.owl#moodCode"/>
                <owl:allValuesFrom rdf:resource="http://semanticbits.com/ontologies/ValidateCDAUsingTermInfo/CDA_ClinicalStatement_for_TermInfo.owl#x_DocumentProcedureMood"/>
            </owl:Restriction>
        </rdfs:subClassOf>
        <rdfs:subClassOf>
            <owl:Restriction>
                <owl:onProperty rdf:resource="http://semanticbits.com/ontologies/ValidateCDAUsingTermInfo/CDA_ClinicalStatement_for_TermInfo.owl#moodCode"/>
                <owl:someValuesFrom rdf:resource="http://semanticbits.com/ontologies/ValidateCDAUsingTermInfo/CDA_ClinicalStatement_for_TermInfo.owl#x_DocumentProcedureMood"/>
            </owl:Restriction>
        </rdfs:subClassOf>
    </owl:Class>
    


    <!-- http://semanticbits.com/ontologies/ValidateCDAUsingTermInfo/CDA_ClinicalStatement_for_TermInfo.owl#POCD_RM000040.SubstanceAdministration -->

    <owl:Class rdf:about="http://semanticbits.com/ontologies/ValidateCDAUsingTermInfo/CDA_ClinicalStatement_for_TermInfo.owl#POCD_RM000040.SubstanceAdministration">
        <rdfs:subClassOf rdf:resource="http://semanticbits.com/ontologies/ValidateCDAUsingTermInfo/CDA_ClinicalStatement_for_TermInfo.owl#CilinicalStatementConcepts"/>
        <rdfs:subClassOf>
            <owl:Restriction>
                <owl:onProperty rdf:resource="http://semanticbits.com/ontologies/ValidateCDAUsingTermInfo/CDA_ClinicalStatement_for_TermInfo.owl#classCode"/>
                <owl:someValuesFrom rdf:resource="http://semanticbits.com/ontologies/ValidateCDAUsingTermInfo/CDA_ClinicalStatement_for_TermInfo.owl#SBADM"/>
            </owl:Restriction>
        </rdfs:subClassOf>
        <rdfs:subClassOf>
            <owl:Restriction>
                <owl:onProperty rdf:resource="http://semanticbits.com/ontologies/ValidateCDAUsingTermInfo/CDA_ClinicalStatement_for_TermInfo.owl#classCode"/>
                <owl:allValuesFrom rdf:resource="http://semanticbits.com/ontologies/ValidateCDAUsingTermInfo/CDA_ClinicalStatement_for_TermInfo.owl#SBADM"/>
            </owl:Restriction>
        </rdfs:subClassOf>
        <rdfs:subClassOf>
            <owl:Restriction>
                <owl:onProperty rdf:resource="http://semanticbits.com/ontologies/ValidateCDAUsingTermInfo/CDA_ClinicalStatement_for_TermInfo.owl#moodCode"/>
                <owl:someValuesFrom rdf:resource="http://semanticbits.com/ontologies/ValidateCDAUsingTermInfo/CDA_ClinicalStatement_for_TermInfo.owl#x_DocumentSubstanceMood"/>
            </owl:Restriction>
        </rdfs:subClassOf>
        <rdfs:subClassOf>
            <owl:Restriction>
                <owl:onProperty rdf:resource="http://semanticbits.com/ontologies/ValidateCDAUsingTermInfo/CDA_ClinicalStatement_for_TermInfo.owl#moodCode"/>
                <owl:allValuesFrom rdf:resource="http://semanticbits.com/ontologies/ValidateCDAUsingTermInfo/CDA_ClinicalStatement_for_TermInfo.owl#x_DocumentSubstanceMood"/>
            </owl:Restriction>
        </rdfs:subClassOf>
    </owl:Class>
    


    <!-- http://semanticbits.com/ontologies/ValidateCDAUsingTermInfo/CDA_ClinicalStatement_for_TermInfo.owl#POCD_RM000040.Supply -->

    <owl:Class rdf:about="http://semanticbits.com/ontologies/ValidateCDAUsingTermInfo/CDA_ClinicalStatement_for_TermInfo.owl#POCD_RM000040.Supply">
        <rdfs:subClassOf rdf:resource="http://semanticbits.com/ontologies/ValidateCDAUsingTermInfo/CDA_ClinicalStatement_for_TermInfo.owl#CilinicalStatementConcepts"/>
        <rdfs:subClassOf>
            <owl:Restriction>
                <owl:onProperty rdf:resource="http://semanticbits.com/ontologies/ValidateCDAUsingTermInfo/CDA_ClinicalStatement_for_TermInfo.owl#moodCode"/>
                <owl:allValuesFrom rdf:resource="http://semanticbits.com/ontologies/ValidateCDAUsingTermInfo/CDA_ClinicalStatement_for_TermInfo.owl#x_DocumentSubstanceMood"/>
            </owl:Restriction>
        </rdfs:subClassOf>
        <rdfs:subClassOf>
            <owl:Restriction>
                <owl:onProperty rdf:resource="http://semanticbits.com/ontologies/ValidateCDAUsingTermInfo/CDA_ClinicalStatement_for_TermInfo.owl#classCode"/>
                <owl:someValuesFrom rdf:resource="http://semanticbits.com/ontologies/ValidateCDAUsingTermInfo/CDA_ClinicalStatement_for_TermInfo.owl#SPLY"/>
            </owl:Restriction>
        </rdfs:subClassOf>
        <rdfs:subClassOf>
            <owl:Restriction>
                <owl:onProperty rdf:resource="http://semanticbits.com/ontologies/ValidateCDAUsingTermInfo/CDA_ClinicalStatement_for_TermInfo.owl#classCode"/>
                <owl:allValuesFrom rdf:resource="http://semanticbits.com/ontologies/ValidateCDAUsingTermInfo/CDA_ClinicalStatement_for_TermInfo.owl#SPLY"/>
            </owl:Restriction>
        </rdfs:subClassOf>
        <rdfs:subClassOf>
            <owl:Restriction>
                <owl:onProperty rdf:resource="http://semanticbits.com/ontologies/ValidateCDAUsingTermInfo/CDA_ClinicalStatement_for_TermInfo.owl#moodCode"/>
                <owl:someValuesFrom rdf:resource="http://semanticbits.com/ontologies/ValidateCDAUsingTermInfo/CDA_ClinicalStatement_for_TermInfo.owl#x_DocumentSubstanceMood"/>
            </owl:Restriction>
        </rdfs:subClassOf>
    </owl:Class>
    


    <!-- http://semanticbits.com/ontologies/ValidateCDAUsingTermInfo/CDA_ClinicalStatement_for_TermInfo.owl#POL -->

    <owl:Class rdf:about="http://semanticbits.com/ontologies/ValidateCDAUsingTermInfo/CDA_ClinicalStatement_for_TermInfo.owl#POL">
        <rdfs:subClassOf rdf:resource="http://semanticbits.com/ontologies/ValidateCDAUsingTermInfo/CDA_ClinicalStatement_for_TermInfo.owl#GEN"/>
    </owl:Class>
    


    <!-- http://semanticbits.com/ontologies/ValidateCDAUsingTermInfo/CDA_ClinicalStatement_for_TermInfo.owl#POS -->

    <owl:Class rdf:about="http://semanticbits.com/ontologies/ValidateCDAUsingTermInfo/CDA_ClinicalStatement_for_TermInfo.owl#POS">
        <rdfs:subClassOf rdf:resource="http://semanticbits.com/ontologies/ValidateCDAUsingTermInfo/CDA_ClinicalStatement_for_TermInfo.owl#OBS"/>
    </owl:Class>
    


    <!-- http://semanticbits.com/ontologies/ValidateCDAUsingTermInfo/CDA_ClinicalStatement_for_TermInfo.owl#POSACC -->

    <owl:Class rdf:about="http://semanticbits.com/ontologies/ValidateCDAUsingTermInfo/CDA_ClinicalStatement_for_TermInfo.owl#POSACC">
        <rdfs:subClassOf rdf:resource="http://semanticbits.com/ontologies/ValidateCDAUsingTermInfo/CDA_ClinicalStatement_for_TermInfo.owl#POS"/>
    </owl:Class>
    


    <!-- http://semanticbits.com/ontologies/ValidateCDAUsingTermInfo/CDA_ClinicalStatement_for_TermInfo.owl#POSCOORD -->

    <owl:Class rdf:about="http://semanticbits.com/ontologies/ValidateCDAUsingTermInfo/CDA_ClinicalStatement_for_TermInfo.owl#POSCOORD">
        <rdfs:subClassOf rdf:resource="http://semanticbits.com/ontologies/ValidateCDAUsingTermInfo/CDA_ClinicalStatement_for_TermInfo.owl#POS"/>
    </owl:Class>
    


    <!-- http://semanticbits.com/ontologies/ValidateCDAUsingTermInfo/CDA_ClinicalStatement_for_TermInfo.owl#PRMS -->

    <owl:Class rdf:about="http://semanticbits.com/ontologies/ValidateCDAUsingTermInfo/CDA_ClinicalStatement_for_TermInfo.owl#PRMS">
        <rdfs:subClassOf rdf:resource="http://semanticbits.com/ontologies/ValidateCDAUsingTermInfo/CDA_ClinicalStatement_for_TermInfo.owl#INT"/>
    </owl:Class>
    


    <!-- http://semanticbits.com/ontologies/ValidateCDAUsingTermInfo/CDA_ClinicalStatement_for_TermInfo.owl#PROC -->

    <owl:Class rdf:about="http://semanticbits.com/ontologies/ValidateCDAUsingTermInfo/CDA_ClinicalStatement_for_TermInfo.owl#PROC">
        <rdfs:subClassOf rdf:resource="http://semanticbits.com/ontologies/ValidateCDAUsingTermInfo/CDA_ClinicalStatement_for_TermInfo.owl#ACT"/>
    </owl:Class>
    


    <!-- http://semanticbits.com/ontologies/ValidateCDAUsingTermInfo/CDA_ClinicalStatement_for_TermInfo.owl#PROVINCE -->

    <owl:Class rdf:about="http://semanticbits.com/ontologies/ValidateCDAUsingTermInfo/CDA_ClinicalStatement_for_TermInfo.owl#PROVINCE">
        <rdfs:subClassOf rdf:resource="http://semanticbits.com/ontologies/ValidateCDAUsingTermInfo/CDA_ClinicalStatement_for_TermInfo.owl#PLC"/>
    </owl:Class>
    


    <!-- http://semanticbits.com/ontologies/ValidateCDAUsingTermInfo/CDA_ClinicalStatement_for_TermInfo.owl#PRP -->

    <owl:Class rdf:about="http://semanticbits.com/ontologies/ValidateCDAUsingTermInfo/CDA_ClinicalStatement_for_TermInfo.owl#PRP">
        <rdfs:subClassOf rdf:resource="http://semanticbits.com/ontologies/ValidateCDAUsingTermInfo/CDA_ClinicalStatement_for_TermInfo.owl#_ActMoodDesire"/>
    </owl:Class>
    


    <!-- http://semanticbits.com/ontologies/ValidateCDAUsingTermInfo/CDA_ClinicalStatement_for_TermInfo.owl#PSN -->

    <owl:Class rdf:about="http://semanticbits.com/ontologies/ValidateCDAUsingTermInfo/CDA_ClinicalStatement_for_TermInfo.owl#PSN">
        <rdfs:subClassOf rdf:resource="http://semanticbits.com/ontologies/ValidateCDAUsingTermInfo/CDA_ClinicalStatement_for_TermInfo.owl#LIV"/>
    </owl:Class>
    


    <!-- http://semanticbits.com/ontologies/ValidateCDAUsingTermInfo/CDA_ClinicalStatement_for_TermInfo.owl#PUB -->

    <owl:Class rdf:about="http://semanticbits.com/ontologies/ValidateCDAUsingTermInfo/CDA_ClinicalStatement_for_TermInfo.owl#PUB">
        <rdfs:subClassOf rdf:resource="http://semanticbits.com/ontologies/ValidateCDAUsingTermInfo/CDA_ClinicalStatement_for_TermInfo.owl#ORG"/>
    </owl:Class>
    


    <!-- http://semanticbits.com/ontologies/ValidateCDAUsingTermInfo/CDA_ClinicalStatement_for_TermInfo.owl#REG -->

    <owl:Class rdf:about="http://semanticbits.com/ontologies/ValidateCDAUsingTermInfo/CDA_ClinicalStatement_for_TermInfo.owl#REG">
        <rdfs:subClassOf rdf:resource="http://semanticbits.com/ontologies/ValidateCDAUsingTermInfo/CDA_ClinicalStatement_for_TermInfo.owl#ACT"/>
    </owl:Class>
    


    <!-- http://semanticbits.com/ontologies/ValidateCDAUsingTermInfo/CDA_ClinicalStatement_for_TermInfo.owl#RGRP -->

    <owl:Class rdf:about="http://semanticbits.com/ontologies/ValidateCDAUsingTermInfo/CDA_ClinicalStatement_for_TermInfo.owl#RGRP">
        <rdfs:subClassOf rdf:resource="http://semanticbits.com/ontologies/ValidateCDAUsingTermInfo/CDA_ClinicalStatement_for_TermInfo.owl#ENT"/>
    </owl:Class>
    


    <!-- http://semanticbits.com/ontologies/ValidateCDAUsingTermInfo/CDA_ClinicalStatement_for_TermInfo.owl#ROIBND -->

    <owl:Class rdf:about="http://semanticbits.com/ontologies/ValidateCDAUsingTermInfo/CDA_ClinicalStatement_for_TermInfo.owl#ROIBND">
        <rdfs:subClassOf rdf:resource="http://semanticbits.com/ontologies/ValidateCDAUsingTermInfo/CDA_ClinicalStatement_for_TermInfo.owl#_ActClassROI"/>
    </owl:Class>
    


    <!-- http://semanticbits.com/ontologies/ValidateCDAUsingTermInfo/CDA_ClinicalStatement_for_TermInfo.owl#ROIOVL -->

    <owl:Class rdf:about="http://semanticbits.com/ontologies/ValidateCDAUsingTermInfo/CDA_ClinicalStatement_for_TermInfo.owl#ROIOVL">
        <rdfs:subClassOf rdf:resource="http://semanticbits.com/ontologies/ValidateCDAUsingTermInfo/CDA_ClinicalStatement_for_TermInfo.owl#_ActClassROI"/>
    </owl:Class>
    


    <!-- http://semanticbits.com/ontologies/ValidateCDAUsingTermInfo/CDA_ClinicalStatement_for_TermInfo.owl#RQO -->

    <owl:Class rdf:about="http://semanticbits.com/ontologies/ValidateCDAUsingTermInfo/CDA_ClinicalStatement_for_TermInfo.owl#RQO">
        <rdfs:subClassOf rdf:resource="http://semanticbits.com/ontologies/ValidateCDAUsingTermInfo/CDA_ClinicalStatement_for_TermInfo.owl#_ActMoodActRequest"/>
    </owl:Class>
    


    <!-- http://semanticbits.com/ontologies/ValidateCDAUsingTermInfo/CDA_ClinicalStatement_for_TermInfo.owl#RSK -->

    <owl:Class rdf:about="http://semanticbits.com/ontologies/ValidateCDAUsingTermInfo/CDA_ClinicalStatement_for_TermInfo.owl#RSK">
        <rdfs:subClassOf rdf:resource="http://semanticbits.com/ontologies/ValidateCDAUsingTermInfo/CDA_ClinicalStatement_for_TermInfo.owl#EXPEC"/>
    </owl:Class>
    


    <!-- http://semanticbits.com/ontologies/ValidateCDAUsingTermInfo/CDA_ClinicalStatement_for_TermInfo.owl#SBADM -->

    <owl:Class rdf:about="http://semanticbits.com/ontologies/ValidateCDAUsingTermInfo/CDA_ClinicalStatement_for_TermInfo.owl#SBADM">
        <rdfs:subClassOf rdf:resource="http://semanticbits.com/ontologies/ValidateCDAUsingTermInfo/CDA_ClinicalStatement_for_TermInfo.owl#PROC"/>
    </owl:Class>
    


    <!-- http://semanticbits.com/ontologies/ValidateCDAUsingTermInfo/CDA_ClinicalStatement_for_TermInfo.owl#SBEXT -->

    <owl:Class rdf:about="http://semanticbits.com/ontologies/ValidateCDAUsingTermInfo/CDA_ClinicalStatement_for_TermInfo.owl#SBEXT">
        <rdfs:subClassOf rdf:resource="http://semanticbits.com/ontologies/ValidateCDAUsingTermInfo/CDA_ClinicalStatement_for_TermInfo.owl#PROC"/>
    </owl:Class>
    


    <!-- http://semanticbits.com/ontologies/ValidateCDAUsingTermInfo/CDA_ClinicalStatement_for_TermInfo.owl#SEQ -->

    <owl:Class rdf:about="http://semanticbits.com/ontologies/ValidateCDAUsingTermInfo/CDA_ClinicalStatement_for_TermInfo.owl#SEQ">
        <rdfs:subClassOf rdf:resource="http://semanticbits.com/ontologies/ValidateCDAUsingTermInfo/CDA_ClinicalStatement_for_TermInfo.owl#GEN"/>
    </owl:Class>
    


    <!-- http://semanticbits.com/ontologies/ValidateCDAUsingTermInfo/CDA_ClinicalStatement_for_TermInfo.owl#SEQVAR -->

    <owl:Class rdf:about="http://semanticbits.com/ontologies/ValidateCDAUsingTermInfo/CDA_ClinicalStatement_for_TermInfo.owl#SEQVAR">
        <rdfs:subClassOf rdf:resource="http://semanticbits.com/ontologies/ValidateCDAUsingTermInfo/CDA_ClinicalStatement_for_TermInfo.owl#GEN"/>
    </owl:Class>
    


    <!-- http://semanticbits.com/ontologies/ValidateCDAUsingTermInfo/CDA_ClinicalStatement_for_TermInfo.owl#SEV -->

    <owl:Class rdf:about="http://semanticbits.com/ontologies/ValidateCDAUsingTermInfo/CDA_ClinicalStatement_for_TermInfo.owl#SEV">
        <rdfs:subClassOf rdf:resource="http://semanticbits.com/ontologies/ValidateCDAUsingTermInfo/CDA_ClinicalStatement_for_TermInfo.owl#_ObservationType"/>
        <rdfs:comment>Indicates a subjective evaluation of the criticality associated with another observation.</rdfs:comment>
    </owl:Class>
    


    <!-- http://semanticbits.com/ontologies/ValidateCDAUsingTermInfo/CDA_ClinicalStatement_for_TermInfo.owl#SLOT -->

    <owl:Class rdf:about="http://semanticbits.com/ontologies/ValidateCDAUsingTermInfo/CDA_ClinicalStatement_for_TermInfo.owl#SLOT">
        <rdfs:subClassOf rdf:resource="http://semanticbits.com/ontologies/ValidateCDAUsingTermInfo/CDA_ClinicalStatement_for_TermInfo.owl#_ActMoodPotential"/>
    </owl:Class>
    


    <!-- http://semanticbits.com/ontologies/ValidateCDAUsingTermInfo/CDA_ClinicalStatement_for_TermInfo.owl#SNOMEDClinicalTerms -->

    <owl:Class rdf:about="http://semanticbits.com/ontologies/ValidateCDAUsingTermInfo/CDA_ClinicalStatement_for_TermInfo.owl#SNOMEDClinicalTerms">
        <rdfs:subClassOf rdf:resource="http://semanticbits.com/ontologies/ValidateCDAUsingTermInfo/CDA_ClinicalStatement_for_TermInfo.owl#HL7SupportedCodeSystems"/>
        <rdfs:subClassOf>
            <owl:Restriction>
                <owl:onProperty rdf:resource="http://semanticbits.com/ontologies/ValidateCDAUsingTermInfo/CDA_ClinicalStatement_for_TermInfo.owl#codeSystem"/>
                <owl:hasValue rdf:resource="http://semanticbits.com/ontologies/ValidateCDAUsingTermInfo/CDA_ClinicalStatement_for_TermInfo.owl#2.16.840.1.113883.6.96"/>
            </owl:Restriction>
        </rdfs:subClassOf>
        <rdfs:comment rdf:datatype="&xsd;string">Placeholder for the SNOMED CTs.  Cinical documents referring to this ontology should subclass the SNOMED CT concepts they use from this SNOMEDClinicalTerms class.</rdfs:comment>
    </owl:Class>
    


    <!-- http://semanticbits.com/ontologies/ValidateCDAUsingTermInfo/CDA_ClinicalStatement_for_TermInfo.owl#SPCOBS -->

    <owl:Class rdf:about="http://semanticbits.com/ontologies/ValidateCDAUsingTermInfo/CDA_ClinicalStatement_for_TermInfo.owl#SPCOBS">
        <rdfs:subClassOf rdf:resource="http://semanticbits.com/ontologies/ValidateCDAUsingTermInfo/CDA_ClinicalStatement_for_TermInfo.owl#OBS"/>
    </owl:Class>
    


    <!-- http://semanticbits.com/ontologies/ValidateCDAUsingTermInfo/CDA_ClinicalStatement_for_TermInfo.owl#SPCTRT -->

    <owl:Class rdf:about="http://semanticbits.com/ontologies/ValidateCDAUsingTermInfo/CDA_ClinicalStatement_for_TermInfo.owl#SPCTRT">
        <rdfs:subClassOf rdf:resource="http://semanticbits.com/ontologies/ValidateCDAUsingTermInfo/CDA_ClinicalStatement_for_TermInfo.owl#ACT"/>
    </owl:Class>
    


    <!-- http://semanticbits.com/ontologies/ValidateCDAUsingTermInfo/CDA_ClinicalStatement_for_TermInfo.owl#SPECCOLLECT -->

    <owl:Class rdf:about="http://semanticbits.com/ontologies/ValidateCDAUsingTermInfo/CDA_ClinicalStatement_for_TermInfo.owl#SPECCOLLECT">
        <rdfs:subClassOf rdf:resource="http://semanticbits.com/ontologies/ValidateCDAUsingTermInfo/CDA_ClinicalStatement_for_TermInfo.owl#SBEXT"/>
    </owl:Class>
    


    <!-- http://semanticbits.com/ontologies/ValidateCDAUsingTermInfo/CDA_ClinicalStatement_for_TermInfo.owl#SPLY -->

    <owl:Class rdf:about="http://semanticbits.com/ontologies/ValidateCDAUsingTermInfo/CDA_ClinicalStatement_for_TermInfo.owl#SPLY">
        <rdfs:subClassOf rdf:resource="http://semanticbits.com/ontologies/ValidateCDAUsingTermInfo/CDA_ClinicalStatement_for_TermInfo.owl#ACT"/>
    </owl:Class>
    


    <!-- http://semanticbits.com/ontologies/ValidateCDAUsingTermInfo/CDA_ClinicalStatement_for_TermInfo.owl#STATE -->

    <owl:Class rdf:about="http://semanticbits.com/ontologies/ValidateCDAUsingTermInfo/CDA_ClinicalStatement_for_TermInfo.owl#STATE">
        <rdfs:subClassOf rdf:resource="http://semanticbits.com/ontologies/ValidateCDAUsingTermInfo/CDA_ClinicalStatement_for_TermInfo.owl#ORG"/>
    </owl:Class>
    


    <!-- http://semanticbits.com/ontologies/ValidateCDAUsingTermInfo/CDA_ClinicalStatement_for_TermInfo.owl#TRNS -->

    <owl:Class rdf:about="http://semanticbits.com/ontologies/ValidateCDAUsingTermInfo/CDA_ClinicalStatement_for_TermInfo.owl#TRNS">
        <rdfs:subClassOf rdf:resource="http://semanticbits.com/ontologies/ValidateCDAUsingTermInfo/CDA_ClinicalStatement_for_TermInfo.owl#ACT"/>
    </owl:Class>
    


    <!-- http://semanticbits.com/ontologies/ValidateCDAUsingTermInfo/CDA_ClinicalStatement_for_TermInfo.owl#VERIF -->

    <owl:Class rdf:about="http://semanticbits.com/ontologies/ValidateCDAUsingTermInfo/CDA_ClinicalStatement_for_TermInfo.owl#VERIF">
        <rdfs:subClassOf rdf:resource="http://semanticbits.com/ontologies/ValidateCDAUsingTermInfo/CDA_ClinicalStatement_for_TermInfo.owl#OBS"/>
    </owl:Class>
    


    <!-- http://semanticbits.com/ontologies/ValidateCDAUsingTermInfo/CDA_ClinicalStatement_for_TermInfo.owl#VSUsingActClass -->

    <owl:Class rdf:about="http://semanticbits.com/ontologies/ValidateCDAUsingTermInfo/CDA_ClinicalStatement_for_TermInfo.owl#VSUsingActClass">
        <rdfs:subClassOf rdf:resource="http://semanticbits.com/ontologies/ValidateCDAUsingTermInfo/CDA_ClinicalStatement_for_TermInfo.owl#HL7ValueSets"/>
        <rdfs:comment rdf:datatype="&xsd;string">Value sets that use the ActClass code system</rdfs:comment>
    </owl:Class>
    


    <!-- http://semanticbits.com/ontologies/ValidateCDAUsingTermInfo/CDA_ClinicalStatement_for_TermInfo.owl#VSUsingActMood -->

    <owl:Class rdf:about="http://semanticbits.com/ontologies/ValidateCDAUsingTermInfo/CDA_ClinicalStatement_for_TermInfo.owl#VSUsingActMood">
        <rdfs:subClassOf rdf:resource="http://semanticbits.com/ontologies/ValidateCDAUsingTermInfo/CDA_ClinicalStatement_for_TermInfo.owl#HL7ValueSets"/>
        <rdfs:comment rdf:datatype="&xsd;string">Value sets that use the ActMood code system.</rdfs:comment>
    </owl:Class>
    


    <!-- http://semanticbits.com/ontologies/ValidateCDAUsingTermInfo/CDA_ClinicalStatement_for_TermInfo.owl#_ActClassROI -->

    <owl:Class rdf:about="http://semanticbits.com/ontologies/ValidateCDAUsingTermInfo/CDA_ClinicalStatement_for_TermInfo.owl#_ActClassROI">
        <rdfs:subClassOf rdf:resource="http://semanticbits.com/ontologies/ValidateCDAUsingTermInfo/CDA_ClinicalStatement_for_TermInfo.owl#OBS"/>
    </owl:Class>
    


    <!-- http://semanticbits.com/ontologies/ValidateCDAUsingTermInfo/CDA_ClinicalStatement_for_TermInfo.owl#_ActClassRecordOrganizer -->

    <owl:Class rdf:about="http://semanticbits.com/ontologies/ValidateCDAUsingTermInfo/CDA_ClinicalStatement_for_TermInfo.owl#_ActClassRecordOrganizer">
        <rdfs:subClassOf rdf:resource="http://semanticbits.com/ontologies/ValidateCDAUsingTermInfo/CDA_ClinicalStatement_for_TermInfo.owl#ACT"/>
    </owl:Class>
    


    <!-- http://semanticbits.com/ontologies/ValidateCDAUsingTermInfo/CDA_ClinicalStatement_for_TermInfo.owl#_ActMoodActRequest -->

    <owl:Class rdf:about="http://semanticbits.com/ontologies/ValidateCDAUsingTermInfo/CDA_ClinicalStatement_for_TermInfo.owl#_ActMoodActRequest">
        <rdfs:subClassOf rdf:resource="http://semanticbits.com/ontologies/ValidateCDAUsingTermInfo/CDA_ClinicalStatement_for_TermInfo.owl#_ActMoodDesire"/>
    </owl:Class>
    


    <!-- http://semanticbits.com/ontologies/ValidateCDAUsingTermInfo/CDA_ClinicalStatement_for_TermInfo.owl#_ActMoodCompletionTrack -->

    <owl:Class rdf:about="http://semanticbits.com/ontologies/ValidateCDAUsingTermInfo/CDA_ClinicalStatement_for_TermInfo.owl#_ActMoodCompletionTrack">
        <rdfs:subClassOf rdf:resource="http://semanticbits.com/ontologies/ValidateCDAUsingTermInfo/CDA_ClinicalStatement_for_TermInfo.owl#ActMood"/>
    </owl:Class>
    


    <!-- http://semanticbits.com/ontologies/ValidateCDAUsingTermInfo/CDA_ClinicalStatement_for_TermInfo.owl#_ActMoodDesire -->

    <owl:Class rdf:about="http://semanticbits.com/ontologies/ValidateCDAUsingTermInfo/CDA_ClinicalStatement_for_TermInfo.owl#_ActMoodDesire">
        <rdfs:subClassOf rdf:resource="http://semanticbits.com/ontologies/ValidateCDAUsingTermInfo/CDA_ClinicalStatement_for_TermInfo.owl#INT"/>
    </owl:Class>
    


    <!-- http://semanticbits.com/ontologies/ValidateCDAUsingTermInfo/CDA_ClinicalStatement_for_TermInfo.owl#_ActMoodPotential -->

    <owl:Class rdf:about="http://semanticbits.com/ontologies/ValidateCDAUsingTermInfo/CDA_ClinicalStatement_for_TermInfo.owl#_ActMoodPotential">
        <rdfs:subClassOf rdf:resource="http://semanticbits.com/ontologies/ValidateCDAUsingTermInfo/CDA_ClinicalStatement_for_TermInfo.owl#_ActMoodCompletionTrack"/>
    </owl:Class>
    


    <!-- http://semanticbits.com/ontologies/ValidateCDAUsingTermInfo/CDA_ClinicalStatement_for_TermInfo.owl#_ActMoodPredicate -->

    <owl:Class rdf:about="http://semanticbits.com/ontologies/ValidateCDAUsingTermInfo/CDA_ClinicalStatement_for_TermInfo.owl#_ActMoodPredicate">
        <rdfs:subClassOf rdf:resource="http://semanticbits.com/ontologies/ValidateCDAUsingTermInfo/CDA_ClinicalStatement_for_TermInfo.owl#ActMood"/>
    </owl:Class>
    


    <!-- http://semanticbits.com/ontologies/ValidateCDAUsingTermInfo/CDA_ClinicalStatement_for_TermInfo.owl#_ObservationType -->

    <owl:Class rdf:about="http://semanticbits.com/ontologies/ValidateCDAUsingTermInfo/CDA_ClinicalStatement_for_TermInfo.owl#_ObservationType">
        <rdfs:subClassOf rdf:resource="http://semanticbits.com/ontologies/ValidateCDAUsingTermInfo/CDA_ClinicalStatement_for_TermInfo.owl#ActCode"/>
    </owl:Class>
    


    <!-- http://semanticbits.com/ontologies/ValidateCDAUsingTermInfo/CDA_ClinicalStatement_for_TermInfo.owl#_SubjectPhysicalPosition -->

    <owl:Class rdf:about="http://semanticbits.com/ontologies/ValidateCDAUsingTermInfo/CDA_ClinicalStatement_for_TermInfo.owl#_SubjectPhysicalPosition">
        <rdfs:subClassOf rdf:resource="http://semanticbits.com/ontologies/ValidateCDAUsingTermInfo/CDA_ClinicalStatement_for_TermInfo.owl#OBS"/>
    </owl:Class>
    


    <!-- http://semanticbits.com/ontologies/ValidateCDAUsingTermInfo/CDA_ClinicalStatement_for_TermInfo.owl#x_ActClassDocumentEntryAct -->

    <owl:Class rdf:about="http://semanticbits.com/ontologies/ValidateCDAUsingTermInfo/CDA_ClinicalStatement_for_TermInfo.owl#x_ActClassDocumentEntryAct">
        <owl:equivalentClass>
            <owl:Class>
                <owl:unionOf rdf:parseType="Collection">
                    <rdf:Description rdf:about="http://semanticbits.com/ontologies/ValidateCDAUsingTermInfo/CDA_ClinicalStatement_for_TermInfo.owl#ACCM"/>
                    <rdf:Description rdf:about="http://semanticbits.com/ontologies/ValidateCDAUsingTermInfo/CDA_ClinicalStatement_for_TermInfo.owl#ACT"/>
                    <rdf:Description rdf:about="http://semanticbits.com/ontologies/ValidateCDAUsingTermInfo/CDA_ClinicalStatement_for_TermInfo.owl#CONS"/>
                    <rdf:Description rdf:about="http://semanticbits.com/ontologies/ValidateCDAUsingTermInfo/CDA_ClinicalStatement_for_TermInfo.owl#CTTEVENT"/>
                    <rdf:Description rdf:about="http://semanticbits.com/ontologies/ValidateCDAUsingTermInfo/CDA_ClinicalStatement_for_TermInfo.owl#INC"/>
                    <rdf:Description rdf:about="http://semanticbits.com/ontologies/ValidateCDAUsingTermInfo/CDA_ClinicalStatement_for_TermInfo.owl#INFRM"/>
                    <rdf:Description rdf:about="http://semanticbits.com/ontologies/ValidateCDAUsingTermInfo/CDA_ClinicalStatement_for_TermInfo.owl#PCPR"/>
                    <rdf:Description rdf:about="http://semanticbits.com/ontologies/ValidateCDAUsingTermInfo/CDA_ClinicalStatement_for_TermInfo.owl#REG"/>
                    <rdf:Description rdf:about="http://semanticbits.com/ontologies/ValidateCDAUsingTermInfo/CDA_ClinicalStatement_for_TermInfo.owl#SPCTRT"/>
                    <rdf:Description rdf:about="http://semanticbits.com/ontologies/ValidateCDAUsingTermInfo/CDA_ClinicalStatement_for_TermInfo.owl#TRNS"/>
                </owl:unionOf>
            </owl:Class>
        </owl:equivalentClass>
        <rdfs:subClassOf rdf:resource="http://semanticbits.com/ontologies/ValidateCDAUsingTermInfo/CDA_ClinicalStatement_for_TermInfo.owl#VSUsingActClass"/>
    </owl:Class>
    


    <!-- http://semanticbits.com/ontologies/ValidateCDAUsingTermInfo/CDA_ClinicalStatement_for_TermInfo.owl#x_ActClassDocumentEntryOrganizer -->

    <owl:Class rdf:about="http://semanticbits.com/ontologies/ValidateCDAUsingTermInfo/CDA_ClinicalStatement_for_TermInfo.owl#x_ActClassDocumentEntryOrganizer">
        <owl:equivalentClass>
            <owl:Class>
                <owl:unionOf rdf:parseType="Collection">
                    <rdf:Description rdf:about="http://semanticbits.com/ontologies/ValidateCDAUsingTermInfo/CDA_ClinicalStatement_for_TermInfo.owl#BATTERY"/>
                    <rdf:Description rdf:about="http://semanticbits.com/ontologies/ValidateCDAUsingTermInfo/CDA_ClinicalStatement_for_TermInfo.owl#CLUSTER"/>
                </owl:unionOf>
            </owl:Class>
        </owl:equivalentClass>
        <rdfs:subClassOf rdf:resource="http://semanticbits.com/ontologies/ValidateCDAUsingTermInfo/CDA_ClinicalStatement_for_TermInfo.owl#VSUsingActClass"/>
    </owl:Class>
    


    <!-- http://semanticbits.com/ontologies/ValidateCDAUsingTermInfo/CDA_ClinicalStatement_for_TermInfo.owl#x_ActMoodDocumentObservation -->

    <owl:Class rdf:about="http://semanticbits.com/ontologies/ValidateCDAUsingTermInfo/CDA_ClinicalStatement_for_TermInfo.owl#x_ActMoodDocumentObservation">
        <owl:equivalentClass>
            <owl:Class>
                <owl:unionOf rdf:parseType="Collection">
                    <rdf:Description rdf:about="http://semanticbits.com/ontologies/ValidateCDAUsingTermInfo/CDA_ClinicalStatement_for_TermInfo.owl#DEF"/>
                    <rdf:Description rdf:about="http://semanticbits.com/ontologies/ValidateCDAUsingTermInfo/CDA_ClinicalStatement_for_TermInfo.owl#EVN"/>
                    <rdf:Description rdf:about="http://semanticbits.com/ontologies/ValidateCDAUsingTermInfo/CDA_ClinicalStatement_for_TermInfo.owl#GOL"/>
                    <rdf:Description rdf:about="http://semanticbits.com/ontologies/ValidateCDAUsingTermInfo/CDA_ClinicalStatement_for_TermInfo.owl#INT"/>
                    <rdf:Description rdf:about="http://semanticbits.com/ontologies/ValidateCDAUsingTermInfo/CDA_ClinicalStatement_for_TermInfo.owl#PRMS"/>
                    <rdf:Description rdf:about="http://semanticbits.com/ontologies/ValidateCDAUsingTermInfo/CDA_ClinicalStatement_for_TermInfo.owl#PRP"/>
                    <rdf:Description rdf:about="http://semanticbits.com/ontologies/ValidateCDAUsingTermInfo/CDA_ClinicalStatement_for_TermInfo.owl#RQO"/>
                </owl:unionOf>
            </owl:Class>
        </owl:equivalentClass>
        <rdfs:subClassOf rdf:resource="http://semanticbits.com/ontologies/ValidateCDAUsingTermInfo/CDA_ClinicalStatement_for_TermInfo.owl#VSUsingActMood"/>
    </owl:Class>
    


    <!-- http://semanticbits.com/ontologies/ValidateCDAUsingTermInfo/CDA_ClinicalStatement_for_TermInfo.owl#x_DocumentActMood -->

    <owl:Class rdf:about="http://semanticbits.com/ontologies/ValidateCDAUsingTermInfo/CDA_ClinicalStatement_for_TermInfo.owl#x_DocumentActMood">
        <owl:equivalentClass>
            <owl:Class>
                <owl:unionOf rdf:parseType="Collection">
                    <rdf:Description rdf:about="http://semanticbits.com/ontologies/ValidateCDAUsingTermInfo/CDA_ClinicalStatement_for_TermInfo.owl#APT"/>
                    <rdf:Description rdf:about="http://semanticbits.com/ontologies/ValidateCDAUsingTermInfo/CDA_ClinicalStatement_for_TermInfo.owl#ARQ"/>
                    <rdf:Description rdf:about="http://semanticbits.com/ontologies/ValidateCDAUsingTermInfo/CDA_ClinicalStatement_for_TermInfo.owl#DEF"/>
                    <rdf:Description rdf:about="http://semanticbits.com/ontologies/ValidateCDAUsingTermInfo/CDA_ClinicalStatement_for_TermInfo.owl#EVN"/>
                    <rdf:Description rdf:about="http://semanticbits.com/ontologies/ValidateCDAUsingTermInfo/CDA_ClinicalStatement_for_TermInfo.owl#INT"/>
                    <rdf:Description rdf:about="http://semanticbits.com/ontologies/ValidateCDAUsingTermInfo/CDA_ClinicalStatement_for_TermInfo.owl#PRMS"/>
                    <rdf:Description rdf:about="http://semanticbits.com/ontologies/ValidateCDAUsingTermInfo/CDA_ClinicalStatement_for_TermInfo.owl#PRP"/>
                    <rdf:Description rdf:about="http://semanticbits.com/ontologies/ValidateCDAUsingTermInfo/CDA_ClinicalStatement_for_TermInfo.owl#RQO"/>
                </owl:unionOf>
            </owl:Class>
        </owl:equivalentClass>
        <rdfs:subClassOf rdf:resource="http://semanticbits.com/ontologies/ValidateCDAUsingTermInfo/CDA_ClinicalStatement_for_TermInfo.owl#VSUsingActMood"/>
    </owl:Class>
    


    <!-- http://semanticbits.com/ontologies/ValidateCDAUsingTermInfo/CDA_ClinicalStatement_for_TermInfo.owl#x_DocumentProcedureMood -->

    <owl:Class rdf:about="http://semanticbits.com/ontologies/ValidateCDAUsingTermInfo/CDA_ClinicalStatement_for_TermInfo.owl#x_DocumentProcedureMood">
        <owl:equivalentClass>
            <owl:Class>
                <owl:unionOf rdf:parseType="Collection">
                    <rdf:Description rdf:about="http://semanticbits.com/ontologies/ValidateCDAUsingTermInfo/CDA_ClinicalStatement_for_TermInfo.owl#APT"/>
                    <rdf:Description rdf:about="http://semanticbits.com/ontologies/ValidateCDAUsingTermInfo/CDA_ClinicalStatement_for_TermInfo.owl#ARQ"/>
                    <rdf:Description rdf:about="http://semanticbits.com/ontologies/ValidateCDAUsingTermInfo/CDA_ClinicalStatement_for_TermInfo.owl#DEF"/>
                    <rdf:Description rdf:about="http://semanticbits.com/ontologies/ValidateCDAUsingTermInfo/CDA_ClinicalStatement_for_TermInfo.owl#EVN"/>
                    <rdf:Description rdf:about="http://semanticbits.com/ontologies/ValidateCDAUsingTermInfo/CDA_ClinicalStatement_for_TermInfo.owl#INT"/>
                    <rdf:Description rdf:about="http://semanticbits.com/ontologies/ValidateCDAUsingTermInfo/CDA_ClinicalStatement_for_TermInfo.owl#PRMS"/>
                    <rdf:Description rdf:about="http://semanticbits.com/ontologies/ValidateCDAUsingTermInfo/CDA_ClinicalStatement_for_TermInfo.owl#PRP"/>
                    <rdf:Description rdf:about="http://semanticbits.com/ontologies/ValidateCDAUsingTermInfo/CDA_ClinicalStatement_for_TermInfo.owl#RQO"/>
                </owl:unionOf>
            </owl:Class>
        </owl:equivalentClass>
        <rdfs:subClassOf rdf:resource="http://semanticbits.com/ontologies/ValidateCDAUsingTermInfo/CDA_ClinicalStatement_for_TermInfo.owl#VSUsingActMood"/>
    </owl:Class>
    


    <!-- http://semanticbits.com/ontologies/ValidateCDAUsingTermInfo/CDA_ClinicalStatement_for_TermInfo.owl#x_DocumentSubstanceMood -->

    <owl:Class rdf:about="http://semanticbits.com/ontologies/ValidateCDAUsingTermInfo/CDA_ClinicalStatement_for_TermInfo.owl#x_DocumentSubstanceMood">
        <owl:equivalentClass>
            <owl:Class>
                <owl:unionOf rdf:parseType="Collection">
                    <rdf:Description rdf:about="http://semanticbits.com/ontologies/ValidateCDAUsingTermInfo/CDA_ClinicalStatement_for_TermInfo.owl#EVN"/>
                    <rdf:Description rdf:about="http://semanticbits.com/ontologies/ValidateCDAUsingTermInfo/CDA_ClinicalStatement_for_TermInfo.owl#INT"/>
                    <rdf:Description rdf:about="http://semanticbits.com/ontologies/ValidateCDAUsingTermInfo/CDA_ClinicalStatement_for_TermInfo.owl#PRMS"/>
                    <rdf:Description rdf:about="http://semanticbits.com/ontologies/ValidateCDAUsingTermInfo/CDA_ClinicalStatement_for_TermInfo.owl#PRP"/>
                    <rdf:Description rdf:about="http://semanticbits.com/ontologies/ValidateCDAUsingTermInfo/CDA_ClinicalStatement_for_TermInfo.owl#RQO"/>
                </owl:unionOf>
            </owl:Class>
        </owl:equivalentClass>
        <rdfs:subClassOf rdf:resource="http://semanticbits.com/ontologies/ValidateCDAUsingTermInfo/CDA_ClinicalStatement_for_TermInfo.owl#VSUsingActMood"/>
    </owl:Class>
    


    <!-- http://www.w3.org/2002/07/owl#Thing -->

    <owl:Class rdf:about="&owl;Thing"/>
    


    <!-- 
    ///////////////////////////////////////////////////////////////////////////////////////
    //
    // Individuals
    //
    ///////////////////////////////////////////////////////////////////////////////////////
     -->

    


    <!-- http://semanticbits.com/ontologies/ValidateCDAUsingTermInfo/CDA_ClinicalStatement_for_TermInfo.owl#2.16.840.1.113883.5.1001 -->

    <owl:Thing rdf:about="http://semanticbits.com/ontologies/ValidateCDAUsingTermInfo/CDA_ClinicalStatement_for_TermInfo.owl#2.16.840.1.113883.5.1001">
        <rdf:type rdf:resource="&owl;NamedIndividual"/>
    </owl:Thing>
    


    <!-- http://semanticbits.com/ontologies/ValidateCDAUsingTermInfo/CDA_ClinicalStatement_for_TermInfo.owl#2.16.840.1.113883.5.30 -->

    <owl:Thing rdf:about="http://semanticbits.com/ontologies/ValidateCDAUsingTermInfo/CDA_ClinicalStatement_for_TermInfo.owl#2.16.840.1.113883.5.30">
        <rdf:type rdf:resource="&owl;NamedIndividual"/>
    </owl:Thing>
    


    <!-- http://semanticbits.com/ontologies/ValidateCDAUsingTermInfo/CDA_ClinicalStatement_for_TermInfo.owl#2.16.840.1.113883.5.4 -->

    <owl:Thing rdf:about="http://semanticbits.com/ontologies/ValidateCDAUsingTermInfo/CDA_ClinicalStatement_for_TermInfo.owl#2.16.840.1.113883.5.4">
        <rdf:type rdf:resource="&owl;NamedIndividual"/>
    </owl:Thing>
    


    <!-- http://semanticbits.com/ontologies/ValidateCDAUsingTermInfo/CDA_ClinicalStatement_for_TermInfo.owl#2.16.840.1.113883.5.41 -->

    <owl:Thing rdf:about="http://semanticbits.com/ontologies/ValidateCDAUsingTermInfo/CDA_ClinicalStatement_for_TermInfo.owl#2.16.840.1.113883.5.41">
        <rdf:type rdf:resource="&owl;NamedIndividual"/>
    </owl:Thing>
    


    <!-- http://semanticbits.com/ontologies/ValidateCDAUsingTermInfo/CDA_ClinicalStatement_for_TermInfo.owl#2.16.840.1.113883.5.6 -->

    <owl:Thing rdf:about="http://semanticbits.com/ontologies/ValidateCDAUsingTermInfo/CDA_ClinicalStatement_for_TermInfo.owl#2.16.840.1.113883.5.6">
        <rdf:type rdf:resource="&owl;NamedIndividual"/>
    </owl:Thing>
    


    <!-- http://semanticbits.com/ontologies/ValidateCDAUsingTermInfo/CDA_ClinicalStatement_for_TermInfo.owl#2.16.840.1.113883.6.96 -->

    <owl:Thing rdf:about="http://semanticbits.com/ontologies/ValidateCDAUsingTermInfo/CDA_ClinicalStatement_for_TermInfo.owl#2.16.840.1.113883.6.96">
        <rdf:type rdf:resource="&owl;NamedIndividual"/>
    </owl:Thing>
    


    <!-- 
    ///////////////////////////////////////////////////////////////////////////////////////
    //
    // General axioms
    //
    ///////////////////////////////////////////////////////////////////////////////////////
     -->

    <rdf:Description>
        <rdf:type rdf:resource="&owl;AllDifferent"/>
        <owl:distinctMembers rdf:parseType="Collection">
            <rdf:Description rdf:about="http://semanticbits.com/ontologies/ValidateCDAUsingTermInfo/CDA_ClinicalStatement_for_TermInfo.owl#2.16.840.1.113883.5.1001"/>
            <rdf:Description rdf:about="http://semanticbits.com/ontologies/ValidateCDAUsingTermInfo/CDA_ClinicalStatement_for_TermInfo.owl#2.16.840.1.113883.5.30"/>
            <rdf:Description rdf:about="http://semanticbits.com/ontologies/ValidateCDAUsingTermInfo/CDA_ClinicalStatement_for_TermInfo.owl#2.16.840.1.113883.5.4"/>
            <rdf:Description rdf:about="http://semanticbits.com/ontologies/ValidateCDAUsingTermInfo/CDA_ClinicalStatement_for_TermInfo.owl#2.16.840.1.113883.5.41"/>
            <rdf:Description rdf:about="http://semanticbits.com/ontologies/ValidateCDAUsingTermInfo/CDA_ClinicalStatement_for_TermInfo.owl#2.16.840.1.113883.5.6"/>
            <rdf:Description rdf:about="http://semanticbits.com/ontologies/ValidateCDAUsingTermInfo/CDA_ClinicalStatement_for_TermInfo.owl#2.16.840.1.113883.6.96"/>
        </owl:distinctMembers>
    </rdf:Description>
</rdf:RDF>


<!-- Generated by the OWL API (version 3.0.0.1469) http://owlapi.sourceforge.net -->
