# Supplementary material for: Semantic validation of the use of SNOMED CT in HL7 clinical documents
Source: J Biomed Semantics. 2011 Jul 15;2:2. doi: 10.1186/2041-1480-2-2 (PMC3152505; doi:10.1186/2041-1480-2-2)
Supplement: Additional file 2 — SNOMED CT® Fragment Used in Prototype. [file 2041-1480-2-2-S2.TXT]

<?xml version="1.0"?>


<!DOCTYPE rdf:RDF [
    <!ENTITY www "http://www.ihtsdo.org/" >
    <!ENTITY owl "http://www.w3.org/2002/07/owl#" >
    <!ENTITY xsd "http://www.w3.org/2001/XMLSchema#" >
    <!ENTITY owl2xml "http://www.w3.org/2006/12/owl2-xml#" >
    <!ENTITY rdfs "http://www.w3.org/2000/01/rdf-schema#" >
    <!ENTITY rdf "http://www.w3.org/1999/02/22-rdf-syntax-ns#" >
]>


<rdf:RDF xmlns="http://semanticbits.com/ontologies/ValidateCDAUsingTermInfo/SNOMED_CT_for_TermInfo.owl#"
     xml:base="http://semanticbits.com/ontologies/ValidateCDAUsingTermInfo/SNOMED_CT_for_TermInfo.owl"
     xmlns:owl2xml="http://www.w3.org/2006/12/owl2-xml#"
     xmlns:www="http://www.ihtsdo.org/"
     xmlns:xsd="http://www.w3.org/2001/XMLSchema#"
     xmlns:rdfs="http://www.w3.org/2000/01/rdf-schema#"
     xmlns:rdf="http://www.w3.org/1999/02/22-rdf-syntax-ns#"
     xmlns:owl="http://www.w3.org/2002/07/owl#">
    <owl:Ontology rdf:about="http://semanticbits.com/ontologies/ValidateCDAUsingTermInfo/SNOMED_CT_for_TermInfo.owl"/>
    


    <!-- 
    ///////////////////////////////////////////////////////////////////////////////////////
    //
    // Annotation properties
    //
    ///////////////////////////////////////////////////////////////////////////////////////
     -->

    <owl:AnnotationProperty rdf:about="&rdfs;label"/>
    


    <!-- 
    ///////////////////////////////////////////////////////////////////////////////////////
    //
    // Object Properties
    //
    ///////////////////////////////////////////////////////////////////////////////////////
     -->

    


    <!-- http://www.ihtsdo.org/RoleGroup -->

    <owl:ObjectProperty rdf:about="&www;RoleGroup">
        <rdfs:label xml:lang="en">RoleGroup</rdfs:label>
    </owl:ObjectProperty>
    


    <!-- http://www.ihtsdo.org/SCT_246075003 -->

    <owl:ObjectProperty rdf:about="&www;SCT_246075003">
        <rdfs:label xml:lang="en">Causative agent (attribute)</rdfs:label>
        <rdfs:subPropertyOf rdf:resource="&owl;topObjectProperty"/>
    </owl:ObjectProperty>
    


    <!-- http://www.w3.org/2002/07/owl#topObjectProperty -->

    <owl:ObjectProperty rdf:about="&owl;topObjectProperty"/>
    


    <!-- 
    ///////////////////////////////////////////////////////////////////////////////////////
    //
    // Data properties
    //
    ///////////////////////////////////////////////////////////////////////////////////////
     -->

    


    <!-- http://www.w3.org/2002/07/owl#topDataProperty -->

    <owl:DatatypeProperty rdf:about="&owl;topDataProperty"/>
    


    <!-- 
    ///////////////////////////////////////////////////////////////////////////////////////
    //
    // Classes
    //
    ///////////////////////////////////////////////////////////////////////////////////////
     -->

    


    <!-- http://www.ihtsdo.org/SCT_115409001 -->

    <owl:Class rdf:about="&www;SCT_115409001">
        <rdfs:label xml:lang="en">Salmonella, serogroup E (organism)</rdfs:label>
        <rdfs:subClassOf rdf:resource="&www;SCT_110378009"/>
    </owl:Class>
    


    <!-- http://www.ihtsdo.org/SCT_116048001 -->

    <owl:Class rdf:about="&www;SCT_116048001">
        <rdfs:label xml:lang="en">Salmonella, serogroup C (organism)</rdfs:label>
        <rdfs:subClassOf rdf:resource="&www;SCT_110378009"/>
    </owl:Class>
    


    <!-- http://www.ihtsdo.org/SCT_105501005 -->

    <owl:Class rdf:about="&www;SCT_105501005">
        <rdfs:label xml:lang="en">Dependence on enabling machine or device (finding)</rdfs:label>
        <rdfs:subClassOf rdf:resource="&www;SCT_248536006"/>
    </owl:Class>
    


    <!-- http://www.ihtsdo.org/SCT_105504002 -->

    <owl:Class rdf:about="&www;SCT_105504002">
        <rdfs:label xml:lang="en">Dependence on walking stick (finding)</rdfs:label>
        <rdfs:subClassOf rdf:resource="&www;SCT_105501005"/>
    </owl:Class>
    


    <!-- http://www.ihtsdo.org/SCT_105590001 -->

    <owl:Class rdf:about="&www;SCT_105590001">
        <rdfs:label xml:lang="en">Substance (substance)</rdfs:label>
        <rdfs:subClassOf rdf:resource="&www;SCT_138875005"/>
    </owl:Class>
    


    <!-- http://www.ihtsdo.org/SCT_105784003 -->

    <owl:Class rdf:about="&www;SCT_105784003">
        <rdfs:label xml:lang="en">Life support equipment, device (physical object)</rdfs:label>
        <rdfs:subClassOf rdf:resource="&www;SCT_303607000"/>
    </owl:Class>
    


    <!-- http://www.ihtsdo.org/SCT_106048009 -->

    <owl:Class rdf:about="&www;SCT_106048009">
        <rdfs:label xml:lang="en">Respiratory finding (finding)</rdfs:label>
        <rdfs:subClassOf rdf:resource="&www;SCT_118234003"/>
    </owl:Class>
    


    <!-- http://www.ihtsdo.org/SCT_106051002 -->

    <owl:Class rdf:about="&www;SCT_106051002">
        <rdfs:label xml:lang="en">Finding related to respiratory sounds (finding)</rdfs:label>
        <rdfs:subClassOf rdf:resource="&www;SCT_301282008"/>
    </owl:Class>
    


    <!-- http://www.ihtsdo.org/SCT_106063007 -->

    <owl:Class rdf:about="&www;SCT_106063007">
        <rdfs:label xml:lang="en">Cardiovascular finding (finding)</rdfs:label>
        <rdfs:subClassOf rdf:resource="&www;SCT_118234003"/>
    </owl:Class>
    


    <!-- http://www.ihtsdo.org/SCT_106066004 -->

    <owl:Class rdf:about="&www;SCT_106066004">
        <rdfs:label xml:lang="en">Cardiac rhythm AND/OR rate finding (finding)</rdfs:label>
        <rdfs:subClassOf rdf:resource="&www;SCT_301095005"/>
    </owl:Class>
    


    <!-- http://www.ihtsdo.org/SCT_106070007 -->

    <owl:Class rdf:about="&www;SCT_106070007">
        <rdfs:label xml:lang="en">Cardiac auscultation finding (finding)</rdfs:label>
        <rdfs:subClassOf rdf:resource="&www;SCT_301095005"/>
    </owl:Class>
    


    <!-- http://www.ihtsdo.org/SCT_106076001 -->

    <owl:Class rdf:about="&www;SCT_106076001">
        <rdfs:label xml:lang="en">Skin finding (finding)</rdfs:label>
        <rdfs:subClassOf rdf:resource="&www;SCT_301857004"/>
    </owl:Class>
    


    <!-- http://www.ihtsdo.org/SCT_106190000 -->

    <owl:Class rdf:about="&www;SCT_106190000">
        <rdfs:label xml:lang="en">Allergic state (disorder)</rdfs:label>
        <rdfs:subClassOf rdf:resource="&www;SCT_420134006"/>
    </owl:Class>
    


    <!-- http://www.ihtsdo.org/SCT_106229004 -->

    <owl:Class rdf:about="&www;SCT_106229004">
        <rdfs:label xml:lang="en">Qualifier for type of diagnosis (qualifier value)</rdfs:label>
        <rdfs:subClassOf rdf:resource="&www;SCT_362981000"/>
    </owl:Class>
    


    <!-- http://www.ihtsdo.org/SCT_106232001 -->

    <owl:Class rdf:about="&www;SCT_106232001">
        <rdfs:label xml:lang="en">Adjectival modifier (qualifier value)</rdfs:label>
        <rdfs:subClassOf rdf:resource="&www;SCT_272099008"/>
    </owl:Class>
    


    <!-- http://www.ihtsdo.org/SCT_106234000 -->

    <owl:Class rdf:about="&www;SCT_106234000">
        <rdfs:label xml:lang="en">General adjectival modifier (qualifier value)</rdfs:label>
        <rdfs:subClassOf rdf:resource="&www;SCT_106232001"/>
    </owl:Class>
    


    <!-- http://www.ihtsdo.org/SCT_106237007 -->

    <owl:Class rdf:about="&www;SCT_106237007">
        <rdfs:label xml:lang="en">Linkage concept (linkage concept)</rdfs:label>
        <rdfs:subClassOf rdf:resource="&www;SCT_138875005"/>
    </owl:Class>
    


    <!-- http://www.ihtsdo.org/SCT_106544002 -->

    <owl:Class rdf:about="&www;SCT_106544002">
        <rdfs:label xml:lang="en">Family Enterobacteriaceae (organism)</rdfs:label>
        <rdfs:subClassOf rdf:resource="&www;SCT_77309002"/>
    </owl:Class>
    


    <!-- http://www.ihtsdo.org/SCT_107727007 -->

    <owl:Class rdf:about="&www;SCT_107727007">
        <rdfs:label xml:lang="en">Chart related administrative procedure (procedure)</rdfs:label>
        <rdfs:subClassOf rdf:resource="&www;SCT_14734007"/>
    </owl:Class>
    


    <!-- http://www.ihtsdo.org/SCT_107733003 -->

    <owl:Class rdf:about="&www;SCT_107733003">
        <rdfs:label xml:lang="en">Introduction (procedure)</rdfs:label>
        <rdfs:subClassOf rdf:resource="&www;SCT_128927009"/>
    </owl:Class>
    


    <!-- http://www.ihtsdo.org/SCT_108191006 -->

    <owl:Class rdf:about="&www;SCT_108191006">
        <rdfs:label xml:lang="en">Abdomen endoscopy (procedure)</rdfs:label>
        <rdfs:subClassOf rdf:resource="&www;SCT_423827005"/>
    </owl:Class>
    


    <!-- http://www.ihtsdo.org/SCT_108217004 -->

    <owl:Class rdf:about="&www;SCT_108217004">
        <rdfs:label xml:lang="en">Interview, history AND/OR physical examination (procedure)</rdfs:label>
        <rdfs:subClassOf rdf:resource="&www;SCT_128927009"/>
    </owl:Class>
    


    <!-- http://www.ihtsdo.org/SCT_110378009 -->

    <owl:Class rdf:about="&www;SCT_110378009">
        <rdfs:label xml:lang="en">Salmonella enterica (organism)</rdfs:label>
        <rdfs:subClassOf rdf:resource="&www;SCT_27268008"/>
    </owl:Class>
    


    <!-- http://www.ihtsdo.org/SCT_115166000 -->

    <owl:Class rdf:about="&www;SCT_115166000">
        <rdfs:label xml:lang="en">Kingdom Prokaryote (organism)</rdfs:label>
        <rdfs:subClassOf rdf:resource="&www;SCT_264395009"/>
    </owl:Class>
    


    <!-- http://www.ihtsdo.org/SCT_116223007 -->

    <owl:Class rdf:about="&www;SCT_116223007">
        <rdfs:label xml:lang="en">Complication (disorder)</rdfs:label>
        <rdfs:subClassOf rdf:resource="&www;SCT_64572001"/>
    </owl:Class>
    


    <!-- http://www.ihtsdo.org/SCT_116336009 -->

    <owl:Class rdf:about="&www;SCT_116336009">
        <rdfs:label xml:lang="en">Eating / feeding / drinking finding (finding)</rdfs:label>
        <rdfs:subClassOf rdf:resource="&www;SCT_118228005"/>
    </owl:Class>
    


    <!-- http://www.ihtsdo.org/SCT_116367006 -->

    <owl:Class rdf:about="&www;SCT_116367006">
        <rdfs:label xml:lang="en">Psychological finding (finding)</rdfs:label>
        <rdfs:subClassOf rdf:resource="&www;SCT_118228005"/>
    </owl:Class>
    


    <!-- http://www.ihtsdo.org/SCT_118185001 -->

    <owl:Class rdf:about="&www;SCT_118185001">
        <rdfs:label xml:lang="en">Finding related to pregnancy (finding)</rdfs:label>
        <rdfs:subClassOf rdf:resource="&www;SCT_248982007"/>
    </owl:Class>
    


    <!-- http://www.ihtsdo.org/SCT_118218001 -->

    <owl:Class rdf:about="&www;SCT_118218001">
        <rdfs:label xml:lang="en">Cell count (procedure)</rdfs:label>
        <rdfs:subClassOf rdf:resource="&www;SCT_122869004"/>
    </owl:Class>
    


    <!-- http://www.ihtsdo.org/SCT_118222006 -->

    <owl:Class rdf:about="&www;SCT_118222006">
        <rdfs:label xml:lang="en">General finding of observation of patient (finding)</rdfs:label>
        <rdfs:subClassOf rdf:resource="&www;SCT_250171008"/>
    </owl:Class>
    


    <!-- http://www.ihtsdo.org/SCT_118228005 -->

    <owl:Class rdf:about="&www;SCT_118228005">
        <rdfs:label xml:lang="en">Functional finding (finding)</rdfs:label>
        <rdfs:subClassOf rdf:resource="&www;SCT_250171008"/>
    </owl:Class>
    


    <!-- http://www.ihtsdo.org/SCT_118234003 -->

    <owl:Class rdf:about="&www;SCT_118234003">
        <rdfs:label xml:lang="en">Finding by site (finding)</rdfs:label>
        <rdfs:subClassOf rdf:resource="&www;SCT_404684003"/>
    </owl:Class>
    


    <!-- http://www.ihtsdo.org/SCT_118240005 -->

    <owl:Class rdf:about="&www;SCT_118240005">
        <rdfs:label xml:lang="en">Finding by method (finding)</rdfs:label>
        <rdfs:subClassOf rdf:resource="&www;SCT_404684003"/>
    </owl:Class>
    


    <!-- http://www.ihtsdo.org/SCT_118241009 -->

    <owl:Class rdf:about="&www;SCT_118241009">
        <rdfs:label xml:lang="en">Finding by auscultation (finding)</rdfs:label>
        <rdfs:subClassOf rdf:resource="&www;SCT_118240005"/>
    </owl:Class>
    


    <!-- http://www.ihtsdo.org/SCT_118694006 -->

    <owl:Class rdf:about="&www;SCT_118694006">
        <rdfs:label xml:lang="en">Procedure on trunk (procedure)</rdfs:label>
        <rdfs:subClassOf rdf:resource="&www;SCT_362958002"/>
    </owl:Class>
    


    <!-- http://www.ihtsdo.org/SCT_118699001 -->

    <owl:Class rdf:about="&www;SCT_118699001">
        <rdfs:label xml:lang="en">Procedure on pelvis (procedure)</rdfs:label>
        <rdfs:subClassOf rdf:resource="&www;SCT_118694006"/>
    </owl:Class>
    


    <!-- http://www.ihtsdo.org/SCT_118934005 -->

    <owl:Class rdf:about="&www;SCT_118934005">
        <rdfs:label xml:lang="en">Disorder of head (disorder)</rdfs:label>
        <rdfs:subClassOf rdf:resource="&www;SCT_123946008"/>
    </owl:Class>
    


    <!-- http://www.ihtsdo.org/SCT_119270007 -->

    <owl:Class rdf:about="&www;SCT_119270007">
        <rdfs:label xml:lang="en">Management procedure (procedure)</rdfs:label>
        <rdfs:subClassOf rdf:resource="&www;SCT_128927009"/>
    </owl:Class>
    


    <!-- http://www.ihtsdo.org/SCT_119610009 -->

    <owl:Class rdf:about="&www;SCT_119610009">
        <rdfs:label xml:lang="en">Hip joint implantation (procedure)</rdfs:label>
        <rdfs:subClassOf rdf:resource="&www;SCT_4131005"/>
    </owl:Class>
    


    <!-- http://www.ihtsdo.org/SCT_122869004 -->

    <owl:Class rdf:about="&www;SCT_122869004">
        <rdfs:label xml:lang="en">Measurement procedure (procedure)</rdfs:label>
        <rdfs:subClassOf rdf:resource="&www;SCT_386053000"/>
    </owl:Class>
    


    <!-- http://www.ihtsdo.org/SCT_123038009 -->

    <owl:Class rdf:about="&www;SCT_123038009">
        <rdfs:label xml:lang="en">Specimen (specimen)</rdfs:label>
        <rdfs:subClassOf rdf:resource="&www;SCT_138875005"/>
    </owl:Class>
    


    <!-- http://www.ihtsdo.org/SCT_123397009 -->

    <owl:Class rdf:about="&www;SCT_123397009">
        <rdfs:label xml:lang="en">Injury of anatomical site (disorder)</rdfs:label>
        <rdfs:subClassOf rdf:resource="&www;SCT_123946008"/>
    </owl:Class>
    


    <!-- http://www.ihtsdo.org/SCT_123946008 -->

    <owl:Class rdf:about="&www;SCT_123946008">
        <rdfs:label xml:lang="en">Disorder by body site (disorder)</rdfs:label>
        <rdfs:subClassOf rdf:resource="&www;SCT_64572001"/>
    </owl:Class>
    


    <!-- http://www.ihtsdo.org/SCT_125676002 -->

    <owl:Class rdf:about="&www;SCT_125676002">
        <rdfs:label xml:lang="en">Person (person)</rdfs:label>
        <rdfs:subClassOf rdf:resource="&www;SCT_48176007"/>
    </owl:Class>
    


    <!-- http://www.ihtsdo.org/SCT_125677006 -->

    <owl:Class rdf:about="&www;SCT_125677006">
        <rdfs:label xml:lang="en">Relative (person)</rdfs:label>
        <rdfs:subClassOf rdf:resource="&www;SCT_303071001"/>
    </owl:Class>
    


    <!-- http://www.ihtsdo.org/SCT_128187005 -->

    <owl:Class rdf:about="&www;SCT_128187005">
        <rdfs:label xml:lang="en">Vascular headache (disorder)</rdfs:label>
        <rdfs:subClassOf rdf:resource="&www;SCT_230461009"/>
    </owl:Class>
    


    <!-- http://www.ihtsdo.org/SCT_128236002 -->

    <owl:Class rdf:about="&www;SCT_128236002">
        <rdfs:label xml:lang="en">Chronic disease of skin (disorder)</rdfs:label>
        <rdfs:subClassOf rdf:resource="&www;SCT_27624003"/>
    </owl:Class>
    


    <!-- http://www.ihtsdo.org/SCT_128538000 -->

    <owl:Class rdf:about="&www;SCT_128538000">
        <rdfs:label xml:lang="en">Removal of device (procedure)</rdfs:label>
        <rdfs:subClassOf rdf:resource="&www;SCT_363691001"/>
    </owl:Class>
    


    <!-- http://www.ihtsdo.org/SCT_128598002 -->

    <owl:Class rdf:about="&www;SCT_128598002">
        <rdfs:label xml:lang="en">Disorder of integument (disorder)</rdfs:label>
        <rdfs:subClassOf rdf:resource="&www;SCT_362965005"/>
    </owl:Class>
    


    <!-- http://www.ihtsdo.org/SCT_128927009 -->

    <owl:Class rdf:about="&www;SCT_128927009">
        <rdfs:label xml:lang="en">Procedure by method (procedure)</rdfs:label>
        <rdfs:subClassOf rdf:resource="&www;SCT_71388002"/>
    </owl:Class>
    


    <!-- http://www.ihtsdo.org/SCT_129125009 -->

    <owl:Class rdf:about="&www;SCT_129125009">
        <rdfs:label xml:lang="en">Procedure with explicit context (situation)</rdfs:label>
        <rdfs:subClassOf rdf:resource="&www;SCT_243796009"/>
    </owl:Class>
    


    <!-- http://www.ihtsdo.org/SCT_138875005 -->

    <owl:Class rdf:about="&www;SCT_138875005">
        <rdfs:label xml:lang="en">SNOMED CT Concept (SNOMED RT+CTV3)</rdfs:label>
    </owl:Class>
    


    <!-- http://www.ihtsdo.org/SCT_14657009 -->

    <owl:Class rdf:about="&www;SCT_14657009">
        <rdfs:label xml:lang="en">Established diagnosis (contextual qualifier) (qualifier value)</rdfs:label>
        <rdfs:subClassOf rdf:resource="&www;SCT_106229004"/>
    </owl:Class>
    


    <!-- http://www.ihtsdo.org/SCT_14734007 -->

    <owl:Class rdf:about="&www;SCT_14734007">
        <rdfs:label xml:lang="en">Administrative procedure (procedure)</rdfs:label>
        <rdfs:subClassOf rdf:resource="&www;SCT_71388002"/>
    </owl:Class>
    


    <!-- http://www.ihtsdo.org/SCT_15240007 -->

    <owl:Class rdf:about="&www;SCT_15240007">
        <rdfs:label xml:lang="en">Current (qualifier value)</rdfs:label>
        <rdfs:subClassOf rdf:resource="&www;SCT_410512000"/>
    </owl:Class>
    


    <!-- http://www.ihtsdo.org/SCT_160266009 -->

    <owl:Class rdf:about="&www;SCT_160266009">
        <rdfs:label xml:lang="en">No family history of clinical finding (situation)</rdfs:label>
        <rdfs:subClassOf rdf:resource="&www;SCT_413350009"/>
    </owl:Class>
    


    <!-- http://www.ihtsdo.org/SCT_160274005 -->

    <owl:Class rdf:about="&www;SCT_160274005">
        <rdfs:label xml:lang="en">No family history diabetes (situation)</rdfs:label>
        <rdfs:subClassOf rdf:resource="&www;SCT_160266009"/>
    </owl:Class>
    


    <!-- http://www.ihtsdo.org/SCT_160573003 -->

    <owl:Class rdf:about="&www;SCT_160573003">
        <rdfs:label xml:lang="en">Alcohol intake (observable entity)</rdfs:label>
        <rdfs:subClassOf rdf:resource="&www;SCT_226380009"/>
    </owl:Class>
    


    <!-- http://www.ihtsdo.org/SCT_160625004 -->

    <owl:Class rdf:about="&www;SCT_160625004">
        <rdfs:label xml:lang="en">Date ceased smoking (observable entity)</rdfs:label>
        <rdfs:subClassOf rdf:resource="&www;SCT_229819007"/>
    </owl:Class>
    


    <!-- http://www.ihtsdo.org/SCT_162669003 -->

    <owl:Class rdf:about="&www;SCT_162669003">
        <rdfs:label xml:lang="en">Patient&#39;s condition satisfactory (finding)</rdfs:label>
        <rdfs:subClassOf rdf:resource="&www;SCT_418138009"/>
    </owl:Class>
    


    <!-- http://www.ihtsdo.org/SCT_165033004 -->

    <owl:Class rdf:about="&www;SCT_165033004">
        <rdfs:label xml:lang="en">Respiratory flow rate (observable entity)</rdfs:label>
        <rdfs:subClassOf rdf:resource="&www;SCT_251880004"/>
    </owl:Class>
    


    <!-- http://www.ihtsdo.org/SCT_170516003 -->

    <owl:Class rdf:about="&www;SCT_170516003">
        <rdfs:label xml:lang="en">Notification of disease (procedure)</rdfs:label>
        <rdfs:subClassOf rdf:resource="&www;SCT_185087000"/>
    </owl:Class>
    


    <!-- http://www.ihtsdo.org/SCT_182782007 -->

    <owl:Class rdf:about="&www;SCT_182782007">
        <rdfs:label xml:lang="en">Dermatitis (disorder)</rdfs:label>
        <rdfs:subClassOf rdf:resource="&www;SCT_95324001"/>
    </owl:Class>
    


    <!-- http://www.ihtsdo.org/SCT_182922004 -->

    <owl:Class rdf:about="&www;SCT_182922004">
        <rdfs:label xml:lang="en">Dietary regime (regime/therapy)</rdfs:label>
        <rdfs:subClassOf rdf:resource="&www;SCT_384760004"/>
    </owl:Class>
    


    <!-- http://www.ihtsdo.org/SCT_183253002 -->

    <owl:Class rdf:about="&www;SCT_183253002">
        <rdfs:label xml:lang="en">Provision of medical equipment (procedure)</rdfs:label>
        <rdfs:subClassOf rdf:resource="&www;SCT_439894008"/>
    </owl:Class>
    


    <!-- http://www.ihtsdo.org/SCT_185087000 -->

    <owl:Class rdf:about="&www;SCT_185087000">
        <rdfs:label xml:lang="en">Notifications (procedure)</rdfs:label>
        <rdfs:subClassOf rdf:resource="&www;SCT_14734007"/>
    </owl:Class>
    


    <!-- http://www.ihtsdo.org/SCT_19257004 -->

    <owl:Class rdf:about="&www;SCT_19257004">
        <rdfs:label xml:lang="en">Defibrillator, device (physical object)</rdfs:label>
        <rdfs:subClassOf rdf:resource="&www;SCT_105784003"/>
    </owl:Class>
    


    <!-- http://www.ihtsdo.org/SCT_195967001 -->

    <owl:Class rdf:about="&www;SCT_195967001">
        <rdfs:label xml:lang="en">Asthma (disorder)</rdfs:label>
        <rdfs:subClassOf rdf:resource="&www;SCT_50043002"/>
    </owl:Class>
    


    <!-- http://www.ihtsdo.org/SCT_19829001 -->

    <owl:Class rdf:about="&www;SCT_19829001">
        <rdfs:label xml:lang="en">Disorder of lung (disorder)</rdfs:label>
        <rdfs:subClassOf rdf:resource="&www;SCT_399902003"/>
    </owl:Class>
    


    <!-- http://www.ihtsdo.org/SCT_20109005 -->

    <owl:Class rdf:about="&www;SCT_20109005">
        <rdfs:label xml:lang="en">Electrolytes measurement, serum (procedure)</rdfs:label>
        <rdfs:subClassOf rdf:resource="&www;SCT_312474003"/>
    </owl:Class>
    


    <!-- http://www.ihtsdo.org/SCT_21371007 -->

    <owl:Class rdf:about="&www;SCT_21371007">
        <rdfs:label xml:lang="en">Operation on abdominal region (procedure)</rdfs:label>
        <rdfs:subClassOf rdf:resource="&www;SCT_74943008"/>
    </owl:Class>
    


    <!-- http://www.ihtsdo.org/SCT_21829004 -->

    <owl:Class rdf:about="&www;SCT_21829004">
        <rdfs:label xml:lang="en">Blood vessel finding (finding)</rdfs:label>
        <rdfs:subClassOf rdf:resource="&www;SCT_106063007"/>
    </owl:Class>
    


    <!-- http://www.ihtsdo.org/SCT_219006 -->

    <owl:Class rdf:about="&www;SCT_219006">
        <rdfs:label xml:lang="en">Current drinker of alcohol (finding)</rdfs:label>
        <rdfs:subClassOf rdf:resource="&www;SCT_228273003"/>
    </owl:Class>
    


    <!-- http://www.ihtsdo.org/SCT_22298006 -->

    <owl:Class rdf:about="&www;SCT_22298006">
        <rdfs:label xml:lang="en">Myocardial infarction (disorder)</rdfs:label>
        <rdfs:subClassOf rdf:resource="&www;SCT_123397009"/>
    </owl:Class>
    


    <!-- http://www.ihtsdo.org/SCT_223456000 -->

    <owl:Class rdf:about="&www;SCT_223456000">
        <rdfs:label xml:lang="en">Provision of a special diet (regime/therapy)</rdfs:label>
        <rdfs:subClassOf rdf:resource="&www;SCT_182922004"/>
    </owl:Class>
    


    <!-- http://www.ihtsdo.org/SCT_223468009 -->

    <owl:Class rdf:about="&www;SCT_223468009">
        <rdfs:label xml:lang="en">Teaching of skills (regime/therapy)</rdfs:label>
        <rdfs:subClassOf rdf:resource="&www;SCT_363662004"/>
    </owl:Class>
    


    <!-- http://www.ihtsdo.org/SCT_225426007 -->

    <owl:Class rdf:about="&www;SCT_225426007">
        <rdfs:label xml:lang="en">Administration of therapeutic substance (procedure)</rdfs:label>
        <rdfs:subClassOf rdf:resource="&www;SCT_363660007"/>
    </owl:Class>
    


    <!-- http://www.ihtsdo.org/SCT_226380009 -->

    <owl:Class rdf:about="&www;SCT_226380009">
        <rdfs:label xml:lang="en">Drink intake (observable entity)</rdfs:label>
        <rdfs:subClassOf rdf:resource="&www;SCT_229918000"/>
    </owl:Class>
    


    <!-- http://www.ihtsdo.org/SCT_228272008 -->

    <owl:Class rdf:about="&www;SCT_228272008">
        <rdfs:label xml:lang="en">Health-related behavior (observable entity)</rdfs:label>
        <rdfs:subClassOf rdf:resource="&www;SCT_363896009"/>
    </owl:Class>
    


    <!-- http://www.ihtsdo.org/SCT_228273003 -->

    <owl:Class rdf:about="&www;SCT_228273003">
        <rdfs:label xml:lang="en">Finding relating to alcohol drinking behavior (finding)</rdfs:label>
        <rdfs:subClassOf rdf:resource="&www;SCT_116336009"/>
    </owl:Class>
    


    <!-- http://www.ihtsdo.org/SCT_228276006 -->

    <owl:Class rdf:about="&www;SCT_228276006">
        <rdfs:label xml:lang="en">Occasional drinker (finding)</rdfs:label>
        <rdfs:subClassOf rdf:resource="&www;SCT_219006"/>
    </owl:Class>
    


    <!-- http://www.ihtsdo.org/SCT_229819007 -->

    <owl:Class rdf:about="&www;SCT_229819007">
        <rdfs:label xml:lang="en">Tobacco use and exposure (observable entity)</rdfs:label>
        <rdfs:subClassOf rdf:resource="&www;SCT_228272008"/>
    </owl:Class>
    


    <!-- http://www.ihtsdo.org/SCT_229918000 -->

    <owl:Class rdf:about="&www;SCT_229918000">
        <rdfs:label xml:lang="en">Food and drink intake (observable entity)</rdfs:label>
        <rdfs:subClassOf rdf:resource="&www;SCT_364395008"/>
    </owl:Class>
    


    <!-- http://www.ihtsdo.org/SCT_230056004 -->

    <owl:Class rdf:about="&www;SCT_230056004">
        <rdfs:label xml:lang="en">Cigarette consumption (observable entity)</rdfs:label>
        <rdfs:subClassOf rdf:resource="&www;SCT_266918002"/>
    </owl:Class>
    


    <!-- http://www.ihtsdo.org/SCT_230461009 -->

    <owl:Class rdf:about="&www;SCT_230461009">
        <rdfs:label xml:lang="en">Headache disorder (disorder)</rdfs:label>
        <rdfs:subClassOf rdf:resource="&www;SCT_118934005"/>
    </owl:Class>
    


    <!-- http://www.ihtsdo.org/SCT_233604007 -->

    <owl:Class rdf:about="&www;SCT_233604007">
        <rdfs:label xml:lang="en">Pneumonia (disorder)</rdfs:label>
        <rdfs:subClassOf rdf:resource="&www;SCT_95436008"/>
    </owl:Class>
    


    <!-- http://www.ihtsdo.org/SCT_23426006 -->

    <owl:Class rdf:about="&www;SCT_23426006">
        <rdfs:label xml:lang="en">Measurement of respiratory function (procedure)</rdfs:label>
        <rdfs:subClassOf rdf:resource="&www;SCT_386043001"/>
    </owl:Class>
    


    <!-- http://www.ihtsdo.org/SCT_23745001 -->

    <owl:Class rdf:about="&www;SCT_23745001">
        <rdfs:label xml:lang="en">Documentation procedure (procedure)</rdfs:label>
        <rdfs:subClassOf rdf:resource="&www;SCT_107727007"/>
    </owl:Class>
    


    <!-- http://www.ihtsdo.org/SCT_238986007 -->

    <owl:Class rdf:about="&www;SCT_238986007">
        <rdfs:label xml:lang="en">Chemical-induced dermatological disorder (disorder)</rdfs:label>
        <rdfs:subClassOf rdf:resource="&www;SCT_80659006"/>
    </owl:Class>
    


    <!-- http://www.ihtsdo.org/SCT_243120004 -->

    <owl:Class rdf:about="&www;SCT_243120004">
        <rdfs:label xml:lang="en">Regimes and therapies (regime/therapy)</rdfs:label>
        <rdfs:subClassOf rdf:resource="&www;SCT_71388002"/>
    </owl:Class>
    


    <!-- http://www.ihtsdo.org/SCT_243704004 -->

    <owl:Class rdf:about="&www;SCT_243704004">
        <rdfs:label xml:lang="en">Provision of appliances (procedure)</rdfs:label>
        <rdfs:subClassOf rdf:resource="&www;SCT_439894008"/>
    </owl:Class>
    


    <!-- http://www.ihtsdo.org/SCT_243796009 -->

    <owl:Class rdf:about="&www;SCT_243796009">
        <rdfs:label xml:lang="en">Situation with explicit context (situation)</rdfs:label>
        <rdfs:subClassOf rdf:resource="&www;SCT_138875005"/>
    </owl:Class>
    


    <!-- http://www.ihtsdo.org/SCT_243814003 -->

    <owl:Class rdf:about="&www;SCT_243814003">
        <rdfs:label xml:lang="en">Interpretation of findings (observable entity)</rdfs:label>
        <rdfs:subClassOf rdf:resource="&www;SCT_363787002"/>
    </owl:Class>
    


    <!-- http://www.ihtsdo.org/SCT_246061005 -->

    <owl:Class rdf:about="&www;SCT_246061005">
        <rdfs:label xml:lang="en">Attribute (attribute)</rdfs:label>
        <rdfs:subClassOf rdf:resource="&www;SCT_106237007"/>
    </owl:Class>
    


    <!-- http://www.ihtsdo.org/SCT_247472004 -->

    <owl:Class rdf:about="&www;SCT_247472004">
        <rdfs:label xml:lang="en">Weal (disorder)</rdfs:label>
        <rdfs:subClassOf rdf:resource="&www;SCT_271807003"/>
    </owl:Class>
    


    <!-- http://www.ihtsdo.org/SCT_248326004 -->

    <owl:Class rdf:about="&www;SCT_248326004">
        <rdfs:label xml:lang="en">Body measure (observable entity)</rdfs:label>
        <rdfs:subClassOf rdf:resource="&www;SCT_363789004"/>
    </owl:Class>
    


    <!-- http://www.ihtsdo.org/SCT_248536006 -->

    <owl:Class rdf:about="&www;SCT_248536006">
        <rdfs:label xml:lang="en">Finding of functional performance and activity (finding)</rdfs:label>
        <rdfs:subClassOf rdf:resource="&www;SCT_118228005"/>
    </owl:Class>
    


    <!-- http://www.ihtsdo.org/SCT_248649006 -->

    <owl:Class rdf:about="&www;SCT_248649006">
        <rdfs:label xml:lang="en">Heart regular (finding)</rdfs:label>
        <rdfs:subClassOf rdf:resource="&www;SCT_301114007"/>
    </owl:Class>
    


    <!-- http://www.ihtsdo.org/SCT_248690009 -->

    <owl:Class rdf:about="&www;SCT_248690009">
        <rdfs:label xml:lang="en">Added heart sounds (finding)</rdfs:label>
        <rdfs:subClassOf rdf:resource="&www;SCT_301126002"/>
    </owl:Class>
    


    <!-- http://www.ihtsdo.org/SCT_248718009 -->

    <owl:Class rdf:about="&www;SCT_248718009">
        <rdfs:label xml:lang="en">Arterial finding (finding)</rdfs:label>
        <rdfs:subClassOf rdf:resource="&www;SCT_21829004"/>
    </owl:Class>
    


    <!-- http://www.ihtsdo.org/SCT_248982007 -->

    <owl:Class rdf:about="&www;SCT_248982007">
        <rdfs:label xml:lang="en">Pregnancy, childbirth and puerperium finding (finding)</rdfs:label>
        <rdfs:subClassOf rdf:resource="&www;SCT_250171008"/>
    </owl:Class>
    


    <!-- http://www.ihtsdo.org/SCT_249674001 -->

    <owl:Class rdf:about="&www;SCT_249674001">
        <rdfs:label xml:lang="en">Chest over-expanded (finding)</rdfs:label>
        <rdfs:subClassOf rdf:resource="&www;SCT_298706004"/>
    </owl:Class>
    


    <!-- http://www.ihtsdo.org/SCT_250171008 -->

    <owl:Class rdf:about="&www;SCT_250171008">
        <rdfs:label xml:lang="en">Clinical history and observation findings (finding)</rdfs:label>
        <rdfs:subClassOf rdf:resource="&www;SCT_404684003"/>
    </owl:Class>
    


    <!-- http://www.ihtsdo.org/SCT_250428009 -->

    <owl:Class rdf:about="&www;SCT_250428009">
        <rdfs:label xml:lang="en">Antimicrobial substance (substance)</rdfs:label>
        <rdfs:subClassOf rdf:resource="&www;SCT_373249005"/>
    </owl:Class>
    


    <!-- http://www.ihtsdo.org/SCT_251076008 -->

    <owl:Class rdf:about="&www;SCT_251076008">
        <rdfs:label xml:lang="en">Non-invasive arterial pressure (observable entity)</rdfs:label>
        <rdfs:subClassOf rdf:resource="&www;SCT_386534000"/>
    </owl:Class>
    


    <!-- http://www.ihtsdo.org/SCT_251880004 -->

    <owl:Class rdf:about="&www;SCT_251880004">
        <rdfs:label xml:lang="en">Respiratory measure (observable entity)</rdfs:label>
        <rdfs:subClassOf rdf:resource="&www;SCT_364062005"/>
    </owl:Class>
    


    <!-- http://www.ihtsdo.org/SCT_252060001 -->

    <owl:Class rdf:about="&www;SCT_252060001">
        <rdfs:label xml:lang="en">Arterial measure (observable entity)</rdfs:label>
        <rdfs:subClassOf rdf:resource="&www;SCT_364088008"/>
    </owl:Class>
    


    <!-- http://www.ihtsdo.org/SCT_252472004 -->

    <owl:Class rdf:about="&www;SCT_252472004">
        <rdfs:label xml:lang="en">Lung volume test (procedure)</rdfs:label>
        <rdfs:subClassOf rdf:resource="&www;SCT_122869004"/>
    </owl:Class>
    


    <!-- http://www.ihtsdo.org/SCT_258349007 -->

    <owl:Class rdf:about="&www;SCT_258349007">
        <rdfs:label xml:lang="en">Grades (qualifier value)</rdfs:label>
        <rdfs:subClassOf rdf:resource="&www;SCT_264752007"/>
    </owl:Class>
    


    <!-- http://www.ihtsdo.org/SCT_260245000 -->

    <owl:Class rdf:about="&www;SCT_260245000">
        <rdfs:label xml:lang="en">Findings values (qualifier value)</rdfs:label>
        <rdfs:subClassOf rdf:resource="&www;SCT_362981000"/>
    </owl:Class>
    


    <!-- http://www.ihtsdo.org/SCT_260787004 -->

    <owl:Class rdf:about="&www;SCT_260787004">
        <rdfs:label xml:lang="en">Physical object (physical object)</rdfs:label>
        <rdfs:subClassOf rdf:resource="&www;SCT_138875005"/>
    </owl:Class>
    


    <!-- http://www.ihtsdo.org/SCT_263491009 -->

    <owl:Class rdf:about="&www;SCT_263491009">
        <rdfs:label xml:lang="en">Context (attribute)</rdfs:label>
        <rdfs:subClassOf rdf:resource="&www;SCT_408739003"/>
    </owl:Class>
    


    <!-- http://www.ihtsdo.org/SCT_264395009 -->

    <owl:Class rdf:about="&www;SCT_264395009">
        <rdfs:label xml:lang="en">Microorganism (organism)</rdfs:label>
        <rdfs:subClassOf rdf:resource="&www;SCT_410607006"/>
    </owl:Class>
    


    <!-- http://www.ihtsdo.org/SCT_264752007 -->

    <owl:Class rdf:about="&www;SCT_264752007">
        <rdfs:label xml:lang="en">Grading values (qualifier value)</rdfs:label>
        <rdfs:subClassOf rdf:resource="&www;SCT_272396007"/>
    </owl:Class>
    


    <!-- http://www.ihtsdo.org/SCT_26604007 -->

    <owl:Class rdf:about="&www;SCT_26604007">
        <rdfs:label xml:lang="en">Complete blood count (procedure)</rdfs:label>
        <rdfs:subClassOf rdf:resource="&www;SCT_88308000"/>
    </owl:Class>
    


    <!-- http://www.ihtsdo.org/SCT_266883004 -->

    <owl:Class rdf:about="&www;SCT_266883004">
        <rdfs:label xml:lang="en">Family history of neoplasm (situation)</rdfs:label>
        <rdfs:subClassOf rdf:resource="&www;SCT_281666001"/>
    </owl:Class>
    


    <!-- http://www.ihtsdo.org/SCT_266917007 -->

    <owl:Class rdf:about="&www;SCT_266917007">
        <rdfs:label xml:lang="en">Trivial drinker - &lt;1u/day (finding)</rdfs:label>
        <rdfs:subClassOf rdf:resource="&www;SCT_228276006"/>
    </owl:Class>
    


    <!-- http://www.ihtsdo.org/SCT_266918002 -->

    <owl:Class rdf:about="&www;SCT_266918002">
        <rdfs:label xml:lang="en">Tobacco smoking consumption (observable entity)</rdfs:label>
        <rdfs:subClassOf rdf:resource="&www;SCT_229819007"/>
    </owl:Class>
    


    <!-- http://www.ihtsdo.org/SCT_266924008 -->

    <owl:Class rdf:about="&www;SCT_266924008">
        <rdfs:label xml:lang="en">Ex-heavy cigarette smoker (20-39/day) (finding)</rdfs:label>
        <rdfs:subClassOf rdf:resource="&www;SCT_281018007"/>
    </owl:Class>
    


    <!-- http://www.ihtsdo.org/SCT_27113001 -->

    <owl:Class rdf:about="&www;SCT_27113001">
        <rdfs:label xml:lang="en">Body weight (observable entity)</rdfs:label>
        <rdfs:subClassOf rdf:resource="&www;SCT_363808001"/>
    </owl:Class>
    


    <!-- http://www.ihtsdo.org/SCT_271603002 -->

    <owl:Class rdf:about="&www;SCT_271603002">
        <rdfs:label xml:lang="en">Height / growth measure (observable entity)</rdfs:label>
        <rdfs:subClassOf rdf:resource="&www;SCT_248326004"/>
    </owl:Class>
    


    <!-- http://www.ihtsdo.org/SCT_271649006 -->

    <owl:Class rdf:about="&www;SCT_271649006">
        <rdfs:label xml:lang="en">Systolic blood pressure (observable entity)</rdfs:label>
        <rdfs:subClassOf rdf:resource="&www;SCT_75367002"/>
    </owl:Class>
    


    <!-- http://www.ihtsdo.org/SCT_271650006 -->

    <owl:Class rdf:about="&www;SCT_271650006">
        <rdfs:label xml:lang="en">Diastolic blood pressure (observable entity)</rdfs:label>
        <rdfs:subClassOf rdf:resource="&www;SCT_75367002"/>
    </owl:Class>
    


    <!-- http://www.ihtsdo.org/SCT_271757001 -->

    <owl:Class rdf:about="&www;SCT_271757001">
        <rdfs:label xml:lang="en">Papular eruption (disorder)</rdfs:label>
        <rdfs:subClassOf rdf:resource="&www;SCT_271807003"/>
    </owl:Class>
    


    <!-- http://www.ihtsdo.org/SCT_271807003 -->

    <owl:Class rdf:about="&www;SCT_271807003">
        <rdfs:label xml:lang="en">Eruption of skin (disorder)</rdfs:label>
        <rdfs:subClassOf rdf:resource="&www;SCT_95324001"/>
    </owl:Class>
    


    <!-- http://www.ihtsdo.org/SCT_272099008 -->

    <owl:Class rdf:about="&www;SCT_272099008">
        <rdfs:label xml:lang="en">Descriptor (qualifier value)</rdfs:label>
        <rdfs:subClassOf rdf:resource="&www;SCT_362981000"/>
    </owl:Class>
    


    <!-- http://www.ihtsdo.org/SCT_272141005 -->

    <owl:Class rdf:about="&www;SCT_272141005">
        <rdfs:label xml:lang="en">Severities (qualifier value)</rdfs:label>
        <rdfs:subClassOf rdf:resource="&www;SCT_258349007"/>
    </owl:Class>
    


    <!-- http://www.ihtsdo.org/SCT_272181003 -->

    <owl:Class rdf:about="&www;SCT_272181003">
        <rdfs:label xml:lang="en">Clinical equipment and/or device (physical object)</rdfs:label>
        <rdfs:subClassOf rdf:resource="&www;SCT_49062001"/>
    </owl:Class>
    


    <!-- http://www.ihtsdo.org/SCT_272379006 -->

    <owl:Class rdf:about="&www;SCT_272379006">
        <rdfs:label xml:lang="en">Event (event)</rdfs:label>
        <rdfs:subClassOf rdf:resource="&www;SCT_138875005"/>
    </owl:Class>
    


    <!-- http://www.ihtsdo.org/SCT_272396007 -->

    <owl:Class rdf:about="&www;SCT_272396007">
        <rdfs:label xml:lang="en">Ranked categories (qualifier value)</rdfs:label>
        <rdfs:subClassOf rdf:resource="&www;SCT_362981000"/>
    </owl:Class>
    


    <!-- http://www.ihtsdo.org/SCT_27268008 -->

    <owl:Class rdf:about="&www;SCT_27268008">
        <rdfs:label xml:lang="en">Genus Salmonella (organism)</rdfs:label>
        <rdfs:subClassOf rdf:resource="&www;SCT_106544002"/>
    </owl:Class>
    


    <!-- http://www.ihtsdo.org/SCT_275937001 -->

    <owl:Class rdf:about="&www;SCT_275937001">
        <rdfs:label xml:lang="en">Family history of cancer (situation)</rdfs:label>
        <rdfs:subClassOf rdf:resource="&www;SCT_266883004"/>
    </owl:Class>
    


    <!-- http://www.ihtsdo.org/SCT_27624003 -->

    <owl:Class rdf:about="&www;SCT_27624003">
        <rdfs:label xml:lang="en">Chronic disease (disorder)</rdfs:label>
        <rdfs:subClassOf rdf:resource="&www;SCT_64572001"/>
    </owl:Class>
    


    <!-- http://www.ihtsdo.org/SCT_276362002 -->

    <owl:Class rdf:about="&www;SCT_276362002">
        <rdfs:label xml:lang="en">Breathing easily (finding)</rdfs:label>
        <rdfs:subClassOf rdf:resource="&www;SCT_366139009"/>
    </owl:Class>
    


    <!-- http://www.ihtsdo.org/SCT_277455002 -->

    <owl:Class rdf:about="&www;SCT_277455002">
        <rdfs:label xml:lang="en">Third heart sound (finding)</rdfs:label>
        <rdfs:subClassOf rdf:resource="&www;SCT_248690009"/>
    </owl:Class>
    


    <!-- http://www.ihtsdo.org/SCT_278471000 -->

    <owl:Class rdf:about="&www;SCT_278471000">
        <rdfs:label xml:lang="en">Types of drugs (product)</rdfs:label>
        <rdfs:subClassOf rdf:resource="&www;SCT_312416005"/>
    </owl:Class>
    


    <!-- http://www.ihtsdo.org/SCT_278844005 -->

    <owl:Class rdf:about="&www;SCT_278844005">
        <rdfs:label xml:lang="en">General clinical state (observable entity)</rdfs:label>
        <rdfs:subClassOf rdf:resource="&www;SCT_363787002"/>
    </owl:Class>
    


    <!-- http://www.ihtsdo.org/SCT_281018007 -->

    <owl:Class rdf:about="&www;SCT_281018007">
        <rdfs:label xml:lang="en">Ex-cigarette smoker (finding)</rdfs:label>
        <rdfs:subClassOf rdf:resource="&www;SCT_8517006"/>
    </owl:Class>
    


    <!-- http://www.ihtsdo.org/SCT_281296001 -->

    <owl:Class rdf:about="&www;SCT_281296001">
        <rdfs:label xml:lang="en">Result comments (qualifier value)</rdfs:label>
        <rdfs:subClassOf rdf:resource="&www;SCT_362981000"/>
    </owl:Class>
    


    <!-- http://www.ihtsdo.org/SCT_281586009 -->

    <owl:Class rdf:about="&www;SCT_281586009">
        <rdfs:label xml:lang="en">Special atomic mapping values (qualifier value)</rdfs:label>
        <rdfs:subClassOf rdf:resource="&www;SCT_362981000"/>
    </owl:Class>
    


    <!-- http://www.ihtsdo.org/SCT_281647001 -->

    <owl:Class rdf:about="&www;SCT_281647001">
        <rdfs:label xml:lang="en">Adverse reaction (disorder)</rdfs:label>
        <rdfs:subClassOf rdf:resource="&www;SCT_116223007"/>
    </owl:Class>
    


    <!-- http://www.ihtsdo.org/SCT_281666001 -->

    <owl:Class rdf:about="&www;SCT_281666001">
        <rdfs:label xml:lang="en">Family history of disorder (situation)</rdfs:label>
        <rdfs:subClassOf rdf:resource="&www;SCT_416471007"/>
    </owl:Class>
    


    <!-- http://www.ihtsdo.org/SCT_282100009 -->

    <owl:Class rdf:about="&www;SCT_282100009">
        <rdfs:label xml:lang="en">Adverse reaction to substance (disorder)</rdfs:label>
        <rdfs:subClassOf rdf:resource="&www;SCT_281647001"/>
    </owl:Class>
    


    <!-- http://www.ihtsdo.org/SCT_282290005 -->

    <owl:Class rdf:about="&www;SCT_282290005">
        <rdfs:label xml:lang="en">Imaging interpretation (observable entity)</rdfs:label>
        <rdfs:subClassOf rdf:resource="&www;SCT_364711002"/>
    </owl:Class>
    


    <!-- http://www.ihtsdo.org/SCT_282291009 -->

    <owl:Class rdf:about="&www;SCT_282291009">
        <rdfs:label xml:lang="en">Diagnosis interpretation (observable entity)</rdfs:label>
        <rdfs:subClassOf rdf:resource="&www;SCT_243814003"/>
    </owl:Class>
    


    <!-- http://www.ihtsdo.org/SCT_288526004 -->

    <owl:Class rdf:about="&www;SCT_288526004">
        <rdfs:label xml:lang="en">Episodicities (qualifier value)</rdfs:label>
        <rdfs:subClassOf rdf:resource="&www;SCT_303102005"/>
    </owl:Class>
    


    <!-- http://www.ihtsdo.org/SCT_288527008 -->

    <owl:Class rdf:about="&www;SCT_288527008">
        <rdfs:label xml:lang="en">New episode (qualifier value)</rdfs:label>
        <rdfs:subClassOf rdf:resource="&www;SCT_288526004"/>
    </owl:Class>
    


    <!-- http://www.ihtsdo.org/SCT_288529006 -->

    <owl:Class rdf:about="&www;SCT_288529006">
        <rdfs:label xml:lang="en">Context values (qualifier value)</rdfs:label>
        <rdfs:subClassOf rdf:resource="&www;SCT_362981000"/>
    </owl:Class>
    


    <!-- http://www.ihtsdo.org/SCT_288830005 -->

    <owl:Class rdf:about="&www;SCT_288830005">
        <rdfs:label xml:lang="en">Reason and justification (attribute)</rdfs:label>
        <rdfs:subClassOf rdf:resource="&www;SCT_263491009"/>
    </owl:Class>
    


    <!-- http://www.ihtsdo.org/SCT_293586001 -->

    <owl:Class rdf:about="&www;SCT_293586001">
        <rdfs:label xml:lang="en">Aspirin allergy (disorder)</rdfs:label>
        <rdfs:subClassOf rdf:resource="&www;SCT_294953000"/>
    </owl:Class>
    


    <!-- http://www.ihtsdo.org/SCT_294461000 -->

    <owl:Class rdf:about="&www;SCT_294461000">
        <rdfs:label xml:lang="en">Antibacterial drug allergy (disorder)</rdfs:label>
        <rdfs:subClassOf rdf:resource="&www;SCT_91929009"/>
    </owl:Class>
    


    <!-- http://www.ihtsdo.org/SCT_294953000 -->

    <owl:Class rdf:about="&www;SCT_294953000">
        <rdfs:label xml:lang="en">Drug groups primarily affecting the cardiovascular system allergy (disorder)</rdfs:label>
        <rdfs:subClassOf rdf:resource="&www;SCT_416098002"/>
    </owl:Class>
    


    <!-- http://www.ihtsdo.org/SCT_298705000 -->

    <owl:Class rdf:about="&www;SCT_298705000">
        <rdfs:label xml:lang="en">Finding of region of thorax (finding)</rdfs:label>
        <rdfs:subClassOf rdf:resource="&www;SCT_302292003"/>
    </owl:Class>
    


    <!-- http://www.ihtsdo.org/SCT_298706004 -->

    <owl:Class rdf:about="&www;SCT_298706004">
        <rdfs:label xml:lang="en">Finding of appearance of thorax (finding)</rdfs:label>
        <rdfs:subClassOf rdf:resource="&www;SCT_366456006"/>
    </owl:Class>
    


    <!-- http://www.ihtsdo.org/SCT_301095005 -->

    <owl:Class rdf:about="&www;SCT_301095005">
        <rdfs:label xml:lang="en">Cardiac finding (finding)</rdfs:label>
        <rdfs:subClassOf rdf:resource="&www;SCT_106063007"/>
    </owl:Class>
    


    <!-- http://www.ihtsdo.org/SCT_301112006 -->

    <owl:Class rdf:about="&www;SCT_301112006">
        <rdfs:label xml:lang="en">Finding of heart rhythm (finding)</rdfs:label>
        <rdfs:subClassOf rdf:resource="&www;SCT_106066004"/>
    </owl:Class>
    


    <!-- http://www.ihtsdo.org/SCT_301113001 -->

    <owl:Class rdf:about="&www;SCT_301113001">
        <rdfs:label xml:lang="en">Finding of heart rate (finding)</rdfs:label>
        <rdfs:subClassOf rdf:resource="&www;SCT_106066004"/>
    </owl:Class>
    


    <!-- http://www.ihtsdo.org/SCT_301114007 -->

    <owl:Class rdf:about="&www;SCT_301114007">
        <rdfs:label xml:lang="en">Finding of regularity of heart rhythm (finding)</rdfs:label>
        <rdfs:subClassOf rdf:resource="&www;SCT_301112006"/>
    </owl:Class>
    


    <!-- http://www.ihtsdo.org/SCT_301126002 -->

    <owl:Class rdf:about="&www;SCT_301126002">
        <rdfs:label xml:lang="en">Finding of heart sounds (finding)</rdfs:label>
        <rdfs:subClassOf rdf:resource="&www;SCT_106070007"/>
    </owl:Class>
    


    <!-- http://www.ihtsdo.org/SCT_301229001 -->

    <owl:Class rdf:about="&www;SCT_301229001">
        <rdfs:label xml:lang="en">Bronchial finding (finding)</rdfs:label>
        <rdfs:subClassOf rdf:resource="&www;SCT_298705000"/>
    </owl:Class>
    


    <!-- http://www.ihtsdo.org/SCT_301272007 -->

    <owl:Class rdf:about="&www;SCT_301272007">
        <rdfs:label xml:lang="en">Chest auscultation finding (finding)</rdfs:label>
        <rdfs:subClassOf rdf:resource="&www;SCT_118241009"/>
    </owl:Class>
    


    <!-- http://www.ihtsdo.org/SCT_301282008 -->

    <owl:Class rdf:about="&www;SCT_301282008">
        <rdfs:label xml:lang="en">Finding of respiration (finding)</rdfs:label>
        <rdfs:subClassOf rdf:resource="&www;SCT_106048009"/>
    </owl:Class>
    


    <!-- http://www.ihtsdo.org/SCT_301285005 -->

    <owl:Class rdf:about="&www;SCT_301285005">
        <rdfs:label xml:lang="en">Finding of sound of breathing (finding)</rdfs:label>
        <rdfs:subClassOf rdf:resource="&www;SCT_106051002"/>
    </owl:Class>
    


    <!-- http://www.ihtsdo.org/SCT_301857004 -->

    <owl:Class rdf:about="&www;SCT_301857004">
        <rdfs:label xml:lang="en">Finding of body region (finding)</rdfs:label>
        <rdfs:subClassOf rdf:resource="&www;SCT_118234003"/>
    </owl:Class>
    


    <!-- http://www.ihtsdo.org/SCT_301898006 -->

    <owl:Class rdf:about="&www;SCT_301898006">
        <rdfs:label xml:lang="en">Body surface area (observable entity)</rdfs:label>
        <rdfs:subClassOf rdf:resource="&www;SCT_248326004"/>
    </owl:Class>
    


    <!-- http://www.ihtsdo.org/SCT_302292003 -->

    <owl:Class rdf:about="&www;SCT_302292003">
        <rdfs:label xml:lang="en">Finding of trunk structure (finding)</rdfs:label>
        <rdfs:subClassOf rdf:resource="&www;SCT_301857004"/>
    </owl:Class>
    


    <!-- http://www.ihtsdo.org/SCT_303071001 -->

    <owl:Class rdf:about="&www;SCT_303071001">
        <rdfs:label xml:lang="en">Person in the family (person)</rdfs:label>
        <rdfs:subClassOf rdf:resource="&www;SCT_125676002"/>
    </owl:Class>
    


    <!-- http://www.ihtsdo.org/SCT_303102005 -->

    <owl:Class rdf:about="&www;SCT_303102005">
        <rdfs:label xml:lang="en">Special disorder atoms (qualifier value)</rdfs:label>
        <rdfs:subClassOf rdf:resource="&www;SCT_281586009"/>
    </owl:Class>
    


    <!-- http://www.ihtsdo.org/SCT_303503009 -->

    <owl:Class rdf:about="&www;SCT_303503009">
        <rdfs:label xml:lang="en">Musculoskeletal implant (physical object)</rdfs:label>
        <rdfs:subClassOf rdf:resource="&www;SCT_40388003"/>
    </owl:Class>
    


    <!-- http://www.ihtsdo.org/SCT_303533002 -->

    <owl:Class rdf:about="&www;SCT_303533002">
        <rdfs:label xml:lang="en">Hip joint implant (physical object)</rdfs:label>
        <rdfs:subClassOf rdf:resource="&www;SCT_314523008"/>
    </owl:Class>
    


    <!-- http://www.ihtsdo.org/SCT_303607000 -->

    <owl:Class rdf:about="&www;SCT_303607000">
        <rdfs:label xml:lang="en">Biomedical equipment (physical object)</rdfs:label>
        <rdfs:subClassOf rdf:resource="&www;SCT_272181003"/>
    </owl:Class>
    


    <!-- http://www.ihtsdo.org/SCT_304120007 -->

    <owl:Class rdf:about="&www;SCT_304120007">
        <rdfs:label xml:lang="en">Total hip replacement prosthesis (physical object)</rdfs:label>
        <rdfs:subClassOf rdf:resource="&www;SCT_67270000"/>
    </owl:Class>
    


    <!-- http://www.ihtsdo.org/SCT_304251008 -->

    <owl:Class rdf:about="&www;SCT_304251008">
        <rdfs:label xml:lang="en">Resuscitation status (observable entity)</rdfs:label>
        <rdfs:subClassOf rdf:resource="&www;SCT_278844005"/>
    </owl:Class>
    


    <!-- http://www.ihtsdo.org/SCT_304253006 -->

    <owl:Class rdf:about="&www;SCT_304253006">
        <rdfs:label xml:lang="en">Not for resuscitation (finding)</rdfs:label>
        <rdfs:subClassOf rdf:resource="&www;SCT_365870005"/>
    </owl:Class>
    


    <!-- http://www.ihtsdo.org/SCT_30549001 -->

    <owl:Class rdf:about="&www;SCT_30549001">
        <rdfs:label xml:lang="en">Removal of suture (procedure)</rdfs:label>
        <rdfs:subClassOf rdf:resource="&www;SCT_128538000"/>
    </owl:Class>
    


    <!-- http://www.ihtsdo.org/SCT_308291000 -->

    <owl:Class rdf:about="&www;SCT_308291000">
        <rdfs:label xml:lang="en">Administrative transfer procedure (procedure)</rdfs:label>
        <rdfs:subClassOf rdf:resource="&www;SCT_14734007"/>
    </owl:Class>
    


    <!-- http://www.ihtsdo.org/SCT_308292007 -->

    <owl:Class rdf:about="&www;SCT_308292007">
        <rdfs:label xml:lang="en">Transfer of care (procedure)</rdfs:label>
        <rdfs:subClassOf rdf:resource="&www;SCT_308291000"/>
    </owl:Class>
    


    <!-- http://www.ihtsdo.org/SCT_308916002 -->

    <owl:Class rdf:about="&www;SCT_308916002">
        <rdfs:label xml:lang="en">Environment or geographical location (environment / location)</rdfs:label>
        <rdfs:subClassOf rdf:resource="&www;SCT_138875005"/>
    </owl:Class>
    


    <!-- http://www.ihtsdo.org/SCT_312416005 -->

    <owl:Class rdf:about="&www;SCT_312416005">
        <rdfs:label xml:lang="en">Drug values (product)</rdfs:label>
        <rdfs:subClassOf rdf:resource="&www;SCT_373873005"/>
    </owl:Class>
    


    <!-- http://www.ihtsdo.org/SCT_312474003 -->

    <owl:Class rdf:about="&www;SCT_312474003">
        <rdfs:label xml:lang="en">Blood electrolyte measurement (procedure)</rdfs:label>
        <rdfs:subClassOf rdf:resource="&www;SCT_79301008"/>
    </owl:Class>
    


    <!-- http://www.ihtsdo.org/SCT_313193002 -->

    <owl:Class rdf:about="&www;SCT_313193002">
        <rdfs:label xml:lang="en">Peak flow rate (respiratory) (observable entity)</rdfs:label>
        <rdfs:subClassOf rdf:resource="&www;SCT_165033004"/>
    </owl:Class>
    


    <!-- http://www.ihtsdo.org/SCT_314523008 -->

    <owl:Class rdf:about="&www;SCT_314523008">
        <rdfs:label xml:lang="en">Joint implant (physical object)</rdfs:label>
        <rdfs:subClassOf rdf:resource="&www;SCT_303503009"/>
    </owl:Class>
    


    <!-- http://www.ihtsdo.org/SCT_315306007 -->

    <owl:Class rdf:about="&www;SCT_315306007">
        <rdfs:label xml:lang="en">Examination by method (procedure)</rdfs:label>
        <rdfs:subClassOf rdf:resource="&www;SCT_386053000"/>
    </owl:Class>
    


    <!-- http://www.ihtsdo.org/SCT_32398004 -->

    <owl:Class rdf:about="&www;SCT_32398004">
        <rdfs:label xml:lang="en">Bronchitis (disorder)</rdfs:label>
        <rdfs:subClassOf rdf:resource="&www;SCT_41427001"/>
    </owl:Class>
    


    <!-- http://www.ihtsdo.org/SCT_32738000 -->

    <owl:Class rdf:about="&www;SCT_32738000">
        <rdfs:label xml:lang="en">Pruritus (finding)</rdfs:label>
        <rdfs:subClassOf rdf:resource="&www;SCT_363660007"/>
    </owl:Class>
    


    <!-- http://www.ihtsdo.org/SCT_32750006 -->

    <owl:Class rdf:about="&www;SCT_32750006">
        <rdfs:label xml:lang="en">Inspection (procedure)</rdfs:label>
        <rdfs:subClassOf rdf:resource="&www;SCT_315306007"/>
    </owl:Class>
    


    <!-- http://www.ihtsdo.org/SCT_329505003 -->

    <owl:Class rdf:about="&www;SCT_329505003">
        <rdfs:label xml:lang="en">Over the counter products (product)</rdfs:label>
        <rdfs:subClassOf rdf:resource="&www;SCT_278471000"/>
    </owl:Class>
    


    <!-- http://www.ihtsdo.org/SCT_34853001 -->

    <owl:Class rdf:about="&www;SCT_34853001">
        <rdfs:label xml:lang="en">Operation on intestine (procedure)</rdfs:label>
        <rdfs:subClassOf rdf:resource="&www;SCT_386671008"/>
    </owl:Class>
    


    <!-- http://www.ihtsdo.org/SCT_359557001 -->

    <owl:Class rdf:about="&www;SCT_359557001">
        <rdfs:label xml:lang="en">Disorder of artery (disorder)</rdfs:label>
        <rdfs:subClassOf rdf:resource="&www;SCT_248718009"/>
    </owl:Class>
    


    <!-- http://www.ihtsdo.org/SCT_360056009 -->

    <owl:Class rdf:about="&www;SCT_360056009">
        <rdfs:label xml:lang="en">Automatic cardiac defibrillator (physical object)</rdfs:label>
        <rdfs:subClassOf rdf:resource="&www;SCT_19257004"/>
    </owl:Class>
    


    <!-- http://www.ihtsdo.org/SCT_360296002 -->

    <owl:Class rdf:about="&www;SCT_360296002">
        <rdfs:label xml:lang="en">Assistive equipment (physical object)</rdfs:label>
        <rdfs:subClassOf rdf:resource="&www;SCT_303607000"/>
    </owl:Class>
    


    <!-- http://www.ihtsdo.org/SCT_362955004 -->

    <owl:Class rdf:about="&www;SCT_362955004">
        <rdfs:label xml:lang="en">Inactive concept (inactive concept)</rdfs:label>
        <rdfs:subClassOf rdf:resource="&www;SCT_370115009"/>
    </owl:Class>
    


    <!-- http://www.ihtsdo.org/SCT_362958002 -->

    <owl:Class rdf:about="&www;SCT_362958002">
        <rdfs:label xml:lang="en">Procedure by site (procedure)</rdfs:label>
        <rdfs:subClassOf rdf:resource="&www;SCT_71388002"/>
    </owl:Class>
    


    <!-- http://www.ihtsdo.org/SCT_362965005 -->

    <owl:Class rdf:about="&www;SCT_362965005">
        <rdfs:label xml:lang="en">Disorder of body system (disorder)</rdfs:label>
        <rdfs:subClassOf rdf:resource="&www;SCT_123946008"/>
    </owl:Class>
    


    <!-- http://www.ihtsdo.org/SCT_362981000 -->

    <owl:Class rdf:about="&www;SCT_362981000">
        <rdfs:label xml:lang="en">Qualifier value (qualifier value)</rdfs:label>
        <rdfs:subClassOf rdf:resource="&www;SCT_138875005"/>
    </owl:Class>
    


    <!-- http://www.ihtsdo.org/SCT_363660007 -->

    <owl:Class rdf:about="&www;SCT_363660007">
        <rdfs:label xml:lang="en">Ambiguous concept (inactive concept)</rdfs:label>
        <rdfs:subClassOf rdf:resource="&www;SCT_362955004"/>
    </owl:Class>
    


    <!-- http://www.ihtsdo.org/SCT_363662004 -->

    <owl:Class rdf:about="&www;SCT_363662004">
        <rdfs:label xml:lang="en">Duplicate concept (inactive concept)</rdfs:label>
        <rdfs:subClassOf rdf:resource="&www;SCT_362955004"/>
    </owl:Class>
    


    <!-- http://www.ihtsdo.org/SCT_363664003 -->

    <owl:Class rdf:about="&www;SCT_363664003">
        <rdfs:label xml:lang="en">Erroneous concept (inactive concept)</rdfs:label>
        <rdfs:subClassOf rdf:resource="&www;SCT_362955004"/>
    </owl:Class>
    


    <!-- http://www.ihtsdo.org/SCT_363691001 -->

    <owl:Class rdf:about="&www;SCT_363691001">
        <rdfs:label xml:lang="en">Procedure categorized by device involved (procedure)</rdfs:label>
        <rdfs:subClassOf rdf:resource="&www;SCT_71388002"/>
    </owl:Class>
    


    <!-- http://www.ihtsdo.org/SCT_363787002 -->

    <owl:Class rdf:about="&www;SCT_363787002">
        <rdfs:label xml:lang="en">Observable entity (observable entity)</rdfs:label>
        <rdfs:subClassOf rdf:resource="&www;SCT_138875005"/>
    </owl:Class>
    


    <!-- http://www.ihtsdo.org/SCT_363788007 -->

    <owl:Class rdf:about="&www;SCT_363788007">
        <rdfs:label xml:lang="en">Clinical history/examination observable (observable entity)</rdfs:label>
        <rdfs:subClassOf rdf:resource="&www;SCT_363787002"/>
    </owl:Class>
    


    <!-- http://www.ihtsdo.org/SCT_363789004 -->

    <owl:Class rdf:about="&www;SCT_363789004">
        <rdfs:label xml:lang="en">General characteristic of patient (observable entity)</rdfs:label>
        <rdfs:subClassOf rdf:resource="&www;SCT_363788007"/>
    </owl:Class>
    


    <!-- http://www.ihtsdo.org/SCT_363804004 -->

    <owl:Class rdf:about="&www;SCT_363804004">
        <rdfs:label xml:lang="en">Body weight characteristic (observable entity)</rdfs:label>
        <rdfs:subClassOf rdf:resource="&www;SCT_248326004"/>
    </owl:Class>
    


    <!-- http://www.ihtsdo.org/SCT_363808001 -->

    <owl:Class rdf:about="&www;SCT_363808001">
        <rdfs:label xml:lang="en">Body weight measure (observable entity)</rdfs:label>
        <rdfs:subClassOf rdf:resource="&www;SCT_363804004"/>
    </owl:Class>
    


    <!-- http://www.ihtsdo.org/SCT_363810004 -->

    <owl:Class rdf:about="&www;SCT_363810004">
        <rdfs:label xml:lang="en">Body composition measure (observable entity)</rdfs:label>
        <rdfs:subClassOf rdf:resource="&www;SCT_248326004"/>
    </owl:Class>
    


    <!-- http://www.ihtsdo.org/SCT_363870007 -->

    <owl:Class rdf:about="&www;SCT_363870007">
        <rdfs:label xml:lang="en">Mental state, behavior / psychosocial function observable (observable entity)</rdfs:label>
        <rdfs:subClassOf rdf:resource="&www;SCT_363788007"/>
    </owl:Class>
    


    <!-- http://www.ihtsdo.org/SCT_363896009 -->

    <owl:Class rdf:about="&www;SCT_363896009">
        <rdfs:label xml:lang="en">Behavior observable (observable entity)</rdfs:label>
        <rdfs:subClassOf rdf:resource="&www;SCT_363870007"/>
    </owl:Class>
    


    <!-- http://www.ihtsdo.org/SCT_364048003 -->

    <owl:Class rdf:about="&www;SCT_364048003">
        <rdfs:label xml:lang="en">Respiratory observable (observable entity)</rdfs:label>
        <rdfs:subClassOf rdf:resource="&www;SCT_363788007"/>
    </owl:Class>
    


    <!-- http://www.ihtsdo.org/SCT_364062005 -->

    <owl:Class rdf:about="&www;SCT_364062005">
        <rdfs:label xml:lang="en">Respiration observable (observable entity)</rdfs:label>
        <rdfs:subClassOf rdf:resource="&www;SCT_364048003"/>
    </owl:Class>
    


    <!-- http://www.ihtsdo.org/SCT_364066008 -->

    <owl:Class rdf:about="&www;SCT_364066008">
        <rdfs:label xml:lang="en">Cardiovascular observable (observable entity)</rdfs:label>
        <rdfs:subClassOf rdf:resource="&www;SCT_363788007"/>
    </owl:Class>
    


    <!-- http://www.ihtsdo.org/SCT_364072008 -->

    <owl:Class rdf:about="&www;SCT_364072008">
        <rdfs:label xml:lang="en">Cardiac feature (observable entity)</rdfs:label>
        <rdfs:subClassOf rdf:resource="&www;SCT_364066008"/>
    </owl:Class>
    


    <!-- http://www.ihtsdo.org/SCT_364073003 -->

    <owl:Class rdf:about="&www;SCT_364073003">
        <rdfs:label xml:lang="en">Feature of heart rhythm (observable entity)</rdfs:label>
        <rdfs:subClassOf rdf:resource="&www;SCT_364072008"/>
    </owl:Class>
    


    <!-- http://www.ihtsdo.org/SCT_364074009 -->

    <owl:Class rdf:about="&www;SCT_364074009">
        <rdfs:label xml:lang="en">Regularity of heart rhythm (observable entity)</rdfs:label>
        <rdfs:subClassOf rdf:resource="&www;SCT_364073003"/>
    </owl:Class>
    


    <!-- http://www.ihtsdo.org/SCT_364075005 -->

    <owl:Class rdf:about="&www;SCT_364075005">
        <rdfs:label xml:lang="en">Heart rate (observable entity)</rdfs:label>
        <rdfs:subClassOf rdf:resource="&www;SCT_364072008"/>
    </owl:Class>
    


    <!-- http://www.ihtsdo.org/SCT_364087003 -->

    <owl:Class rdf:about="&www;SCT_364087003">
        <rdfs:label xml:lang="en">Blood vessel feature (observable entity)</rdfs:label>
        <rdfs:subClassOf rdf:resource="&www;SCT_364066008"/>
    </owl:Class>
    


    <!-- http://www.ihtsdo.org/SCT_364088008 -->

    <owl:Class rdf:about="&www;SCT_364088008">
        <rdfs:label xml:lang="en">Arterial feature (observable entity)</rdfs:label>
        <rdfs:subClassOf rdf:resource="&www;SCT_364087003"/>
    </owl:Class>
    


    <!-- http://www.ihtsdo.org/SCT_364386000 -->

    <owl:Class rdf:about="&www;SCT_364386000">
        <rdfs:label xml:lang="en">Endocrine, nutritional and metabolic observable (observable entity)</rdfs:label>
        <rdfs:subClassOf rdf:resource="&www;SCT_363788007"/>
    </owl:Class>
    


    <!-- http://www.ihtsdo.org/SCT_364393001 -->

    <owl:Class rdf:about="&www;SCT_364393001">
        <rdfs:label xml:lang="en">Nutritional observable (observable entity)</rdfs:label>
        <rdfs:subClassOf rdf:resource="&www;SCT_364386000"/>
    </owl:Class>
    


    <!-- http://www.ihtsdo.org/SCT_364395008 -->

    <owl:Class rdf:about="&www;SCT_364395008">
        <rdfs:label xml:lang="en">Dietary intake (observable entity)</rdfs:label>
        <rdfs:subClassOf rdf:resource="&www;SCT_364393001"/>
    </owl:Class>
    


    <!-- http://www.ihtsdo.org/SCT_364711002 -->

    <owl:Class rdf:about="&www;SCT_364711002">
        <rdfs:label xml:lang="en">Specific test feature (observable entity)</rdfs:label>
        <rdfs:subClassOf rdf:resource="&www;SCT_243814003"/>
    </owl:Class>
    


    <!-- http://www.ihtsdo.org/SCT_365860008 -->

    <owl:Class rdf:about="&www;SCT_365860008">
        <rdfs:label xml:lang="en">General clinical state finding (finding)</rdfs:label>
        <rdfs:subClassOf rdf:resource="&www;SCT_404684003"/>
    </owl:Class>
    


    <!-- http://www.ihtsdo.org/SCT_365870005 -->

    <owl:Class rdf:about="&www;SCT_365870005">
        <rdfs:label xml:lang="en">Finding of resuscitation status (finding)</rdfs:label>
        <rdfs:subClassOf rdf:resource="&www;SCT_365860008"/>
    </owl:Class>
    


    <!-- http://www.ihtsdo.org/SCT_365949003 -->

    <owl:Class rdf:about="&www;SCT_365949003">
        <rdfs:label xml:lang="en">Health-related behavior finding (finding)</rdfs:label>
        <rdfs:subClassOf rdf:resource="&www;SCT_844005"/>
    </owl:Class>
    


    <!-- http://www.ihtsdo.org/SCT_365980008 -->

    <owl:Class rdf:about="&www;SCT_365980008">
        <rdfs:label xml:lang="en">Finding of tobacco use and exposure (finding)</rdfs:label>
        <rdfs:subClassOf rdf:resource="&www;SCT_365949003"/>
    </owl:Class>
    


    <!-- http://www.ihtsdo.org/SCT_365981007 -->

    <owl:Class rdf:about="&www;SCT_365981007">
        <rdfs:label xml:lang="en">Finding of tobacco smoking behavior (finding)</rdfs:label>
        <rdfs:subClassOf rdf:resource="&www;SCT_365980008"/>
    </owl:Class>
    


    <!-- http://www.ihtsdo.org/SCT_365982000 -->

    <owl:Class rdf:about="&www;SCT_365982000">
        <rdfs:label xml:lang="en">Finding of tobacco smoking consumption (finding)</rdfs:label>
        <rdfs:subClassOf rdf:resource="&www;SCT_365981007"/>
    </owl:Class>
    


    <!-- http://www.ihtsdo.org/SCT_366135003 -->

    <owl:Class rdf:about="&www;SCT_366135003">
        <rdfs:label xml:lang="en">Finding of breath sounds (finding)</rdfs:label>
        <rdfs:subClassOf rdf:resource="&www;SCT_301272007"/>
    </owl:Class>
    


    <!-- http://www.ihtsdo.org/SCT_366139009 -->

    <owl:Class rdf:about="&www;SCT_366139009">
        <rdfs:label xml:lang="en">Finding of ease of respiration (finding)</rdfs:label>
        <rdfs:subClassOf rdf:resource="&www;SCT_301282008"/>
    </owl:Class>
    


    <!-- http://www.ihtsdo.org/SCT_366456006 -->

    <owl:Class rdf:about="&www;SCT_366456006">
        <rdfs:label xml:lang="en">Finding of general structure of thorax (finding)</rdfs:label>
        <rdfs:subClassOf rdf:resource="&www;SCT_298705000"/>
    </owl:Class>
    


    <!-- http://www.ihtsdo.org/SCT_370115009 -->

    <owl:Class rdf:about="&www;SCT_370115009">
        <rdfs:label xml:lang="en">Special concept (special concept)</rdfs:label>
        <rdfs:subClassOf rdf:resource="&www;SCT_138875005"/>
    </owl:Class>
    


    <!-- http://www.ihtsdo.org/SCT_373249005 -->

    <owl:Class rdf:about="&www;SCT_373249005">
        <rdfs:label xml:lang="en">Anti-infective agent (substance)</rdfs:label>
        <rdfs:subClassOf rdf:resource="&www;SCT_410942007"/>
    </owl:Class>
    


    <!-- http://www.ihtsdo.org/SCT_373270004 -->

    <owl:Class rdf:about="&www;SCT_373270004">
        <rdfs:label xml:lang="en">Penicillin -class of antibiotic- (substance)</rdfs:label>
        <rdfs:subClassOf rdf:resource="&www;SCT_373297006"/>
    </owl:Class>
    


    <!-- http://www.ihtsdo.org/SCT_373297006 -->

    <owl:Class rdf:about="&www;SCT_373297006">
        <rdfs:label xml:lang="en">Beta-lactam antibiotic (substance)</rdfs:label>
        <rdfs:subClassOf rdf:resource="&www;SCT_419241000"/>
    </owl:Class>
    


    <!-- http://www.ihtsdo.org/SCT_373873005 -->

    <owl:Class rdf:about="&www;SCT_373873005">
        <rdfs:label xml:lang="en">Pharmaceutical / biologic product (product)</rdfs:label>
        <rdfs:subClassOf rdf:resource="&www;SCT_138875005"/>
    </owl:Class>
    


    <!-- http://www.ihtsdo.org/SCT_373930000 -->

    <owl:Class rdf:about="&www;SCT_373930000">
        <rdfs:label xml:lang="en">Cognitive function finding (finding)</rdfs:label>
        <rdfs:subClassOf rdf:resource="&www;SCT_384821006"/>
    </owl:Class>
    


    <!-- http://www.ihtsdo.org/SCT_37796009 -->

    <owl:Class rdf:about="&www;SCT_37796009">
        <rdfs:label xml:lang="en">Migraine (disorder)</rdfs:label>
        <rdfs:subClassOf rdf:resource="&www;SCT_128187005"/>
    </owl:Class>
    


    <!-- http://www.ihtsdo.org/SCT_38341003 -->

    <owl:Class rdf:about="&www;SCT_38341003">
        <rdfs:label xml:lang="en">Hypertensive disorder, systemic arterial (disorder)</rdfs:label>
        <rdfs:subClassOf rdf:resource="&www;SCT_359557001"/>
    </owl:Class>
    


    <!-- http://www.ihtsdo.org/SCT_384760004 -->

    <owl:Class rdf:about="&www;SCT_384760004">
        <rdfs:label xml:lang="en">Feeding and dietary regimes (regime/therapy)</rdfs:label>
        <rdfs:subClassOf rdf:resource="&www;SCT_243120004"/>
    </owl:Class>
    


    <!-- http://www.ihtsdo.org/SCT_384821006 -->

    <owl:Class rdf:about="&www;SCT_384821006">
        <rdfs:label xml:lang="en">Mental state, behavior and/or psychosocial function finding (finding)</rdfs:label>
        <rdfs:subClassOf rdf:resource="&www;SCT_116367006"/>
    </owl:Class>
    


    <!-- http://www.ihtsdo.org/SCT_386043001 -->

    <owl:Class rdf:about="&www;SCT_386043001">
        <rdfs:label xml:lang="en">Respiratory tract evaluation (procedure)</rdfs:label>
        <rdfs:subClassOf rdf:resource="&www;SCT_386053000"/>
    </owl:Class>
    


    <!-- http://www.ihtsdo.org/SCT_386053000 -->

    <owl:Class rdf:about="&www;SCT_386053000">
        <rdfs:label xml:lang="en">Evaluation procedure (procedure)</rdfs:label>
        <rdfs:subClassOf rdf:resource="&www;SCT_128927009"/>
    </owl:Class>
    


    <!-- http://www.ihtsdo.org/SCT_386534000 -->

    <owl:Class rdf:about="&www;SCT_386534000">
        <rdfs:label xml:lang="en">Arterial blood pressure (observable entity)</rdfs:label>
        <rdfs:subClassOf rdf:resource="&www;SCT_252060001"/>
    </owl:Class>
    


    <!-- http://www.ihtsdo.org/SCT_386671008 -->

    <owl:Class rdf:about="&www;SCT_386671008">
        <rdfs:label xml:lang="en">Abdominal cavity operation (procedure)</rdfs:label>
        <rdfs:subClassOf rdf:resource="&www;SCT_21371007"/>
    </owl:Class>
    


    <!-- http://www.ihtsdo.org/SCT_386725007 -->

    <owl:Class rdf:about="&www;SCT_386725007">
        <rdfs:label xml:lang="en">Body temperature (observable entity)</rdfs:label>
        <rdfs:subClassOf rdf:resource="&www;SCT_46680005"/>
    </owl:Class>
    


    <!-- http://www.ihtsdo.org/SCT_386806002 -->

    <owl:Class rdf:about="&www;SCT_386806002">
        <rdfs:label xml:lang="en">Impaired cognition (finding)</rdfs:label>
        <rdfs:subClassOf rdf:resource="&www;SCT_373930000"/>
    </owl:Class>
    


    <!-- http://www.ihtsdo.org/SCT_386807006 -->

    <owl:Class rdf:about="&www;SCT_386807006">
        <rdfs:label xml:lang="en">Memory impairment (finding)</rdfs:label>
        <rdfs:subClassOf rdf:resource="&www;SCT_386806002"/>
    </owl:Class>
    


    <!-- http://www.ihtsdo.org/SCT_394854006 -->

    <owl:Class rdf:about="&www;SCT_394854006">
        <rdfs:label xml:lang="en">Immediate family member (person)</rdfs:label>
        <rdfs:subClassOf rdf:resource="&www;SCT_125677006"/>
    </owl:Class>
    


    <!-- http://www.ihtsdo.org/SCT_396275006 -->

    <owl:Class rdf:about="&www;SCT_396275006">
        <rdfs:label xml:lang="en">Osteoarthritis (disorder)</rdfs:label>
        <rdfs:subClassOf rdf:resource="&www;SCT_399269003"/>
    </owl:Class>
    


    <!-- http://www.ihtsdo.org/SCT_397659008 -->

    <owl:Class rdf:about="&www;SCT_397659008">
        <rdfs:label xml:lang="en">Age (observable entity)</rdfs:label>
        <rdfs:subClassOf rdf:resource="&www;SCT_363660007"/>
    </owl:Class>
    


    <!-- http://www.ihtsdo.org/SCT_398010007 -->

    <owl:Class rdf:about="&www;SCT_398010007">
        <rdfs:label xml:lang="en">Insertion of hip prosthesis (procedure)</rdfs:label>
        <rdfs:subClassOf rdf:resource="&www;SCT_119610009"/>
    </owl:Class>
    


    <!-- http://www.ihtsdo.org/SCT_398508004 -->

    <owl:Class rdf:about="&www;SCT_398508004">
        <rdfs:label xml:lang="en">Salmonella enterica subsp. enterica (organism)</rdfs:label>
        <rdfs:subClassOf rdf:resource="&www;SCT_110378009"/>
    </owl:Class>
    


    <!-- http://www.ihtsdo.org/SCT_398542008 -->

    <owl:Class rdf:about="&www;SCT_398542008">
        <rdfs:label xml:lang="en">Salmonella I, group O:7 (organism)</rdfs:label>
        <rdfs:subClassOf rdf:resource="&www;SCT_398508004"/>
    </owl:Class>
    


    <!-- http://www.ihtsdo.org/SCT_399269003 -->

    <owl:Class rdf:about="&www;SCT_399269003">
        <rdfs:label xml:lang="en">Arthropathy (disorder)</rdfs:label>
        <rdfs:subClassOf rdf:resource="&www;SCT_928000"/>
    </owl:Class>
    


    <!-- http://www.ihtsdo.org/SCT_399347008 -->

    <owl:Class rdf:about="&www;SCT_399347008">
        <rdfs:label xml:lang="en">Death (finding)</rdfs:label>
        <rdfs:subClassOf rdf:resource="&www;SCT_363660007"/>
    </owl:Class>
    


    <!-- http://www.ihtsdo.org/SCT_399902003 -->

    <owl:Class rdf:about="&www;SCT_399902003">
        <rdfs:label xml:lang="en">Disorder of body cavity (disorder)</rdfs:label>
        <rdfs:subClassOf rdf:resource="&www;SCT_123946008"/>
    </owl:Class>
    


    <!-- http://www.ihtsdo.org/SCT_40275004 -->

    <owl:Class rdf:about="&www;SCT_40275004">
        <rdfs:label xml:lang="en">Contact dermatitis (disorder)</rdfs:label>
        <rdfs:subClassOf rdf:resource="&www;SCT_182782007"/>
    </owl:Class>
    


    <!-- http://www.ihtsdo.org/SCT_40388003 -->

    <owl:Class rdf:about="&www;SCT_40388003">
        <rdfs:label xml:lang="en">Implant, device (physical object)</rdfs:label>
        <rdfs:subClassOf rdf:resource="&www;SCT_63653004"/>
    </owl:Class>
    


    <!-- http://www.ihtsdo.org/SCT_404684003 -->

    <owl:Class rdf:about="&www;SCT_404684003">
        <rdfs:label xml:lang="en">Clinical finding (finding)</rdfs:label>
        <rdfs:subClassOf rdf:resource="&www;SCT_138875005"/>
    </owl:Class>
    


    <!-- http://www.ihtsdo.org/SCT_404919001 -->

    <owl:Class rdf:about="&www;SCT_404919001">
        <rdfs:label xml:lang="en">Provision of wheat-free diet (regime/therapy)</rdfs:label>
        <rdfs:subClassOf rdf:resource="&www;SCT_182922004"/>
    </owl:Class>
    


    <!-- http://www.ihtsdo.org/SCT_40683002 -->

    <owl:Class rdf:about="&www;SCT_40683002">
        <rdfs:label xml:lang="en">Parent (person)</rdfs:label>
        <rdfs:subClassOf rdf:resource="&www;SCT_394854006"/>
    </owl:Class>
    


    <!-- http://www.ihtsdo.org/SCT_408739003 -->

    <owl:Class rdf:about="&www;SCT_408739003">
        <rdfs:label xml:lang="en">Unapproved attribute (attribute)</rdfs:label>
        <rdfs:subClassOf rdf:resource="&www;SCT_246061005"/>
    </owl:Class>
    


    <!-- http://www.ihtsdo.org/SCT_409822003 -->

    <owl:Class rdf:about="&www;SCT_409822003">
        <rdfs:label xml:lang="en">Superkingdom Bacteria (organism)</rdfs:label>
        <rdfs:subClassOf rdf:resource="&www;SCT_115166000"/>
    </owl:Class>
    


    <!-- http://www.ihtsdo.org/SCT_410510008 -->

    <owl:Class rdf:about="&www;SCT_410510008">
        <rdfs:label xml:lang="en">Temporal context value (qualifier value)</rdfs:label>
        <rdfs:subClassOf rdf:resource="&www;SCT_288529006"/>
    </owl:Class>
    


    <!-- http://www.ihtsdo.org/SCT_410511007 -->

    <owl:Class rdf:about="&www;SCT_410511007">
        <rdfs:label xml:lang="en">Current or past (actual) (qualifier value)</rdfs:label>
        <rdfs:subClassOf rdf:resource="&www;SCT_410510008"/>
    </owl:Class>
    


    <!-- http://www.ihtsdo.org/SCT_410512000 -->

    <owl:Class rdf:about="&www;SCT_410512000">
        <rdfs:label xml:lang="en">Current or specified time (qualifier value)</rdfs:label>
        <rdfs:subClassOf rdf:resource="&www;SCT_410511007"/>
    </owl:Class>
    


    <!-- http://www.ihtsdo.org/SCT_410607006 -->

    <owl:Class rdf:about="&www;SCT_410607006">
        <rdfs:label xml:lang="en">Organism (organism)</rdfs:label>
        <rdfs:subClassOf rdf:resource="&www;SCT_138875005"/>
    </owl:Class>
    


    <!-- http://www.ihtsdo.org/SCT_410665000 -->

    <owl:Class rdf:about="&www;SCT_410665000">
        <rdfs:label xml:lang="en">Indication for (attribute)</rdfs:label>
        <rdfs:subClassOf rdf:resource="&www;SCT_288830005"/>
    </owl:Class>
    


    <!-- http://www.ihtsdo.org/SCT_410942007 -->

    <owl:Class rdf:about="&www;SCT_410942007">
        <rdfs:label xml:lang="en">Drug or medicament (substance)</rdfs:label>
        <rdfs:subClassOf rdf:resource="&www;SCT_105590001"/>
    </owl:Class>
    


    <!-- http://www.ihtsdo.org/SCT_41141002 -->

    <owl:Class rdf:about="&www;SCT_41141002">
        <rdfs:label xml:lang="en">Operative procedure on large intestine (procedure)</rdfs:label>
        <rdfs:subClassOf rdf:resource="&www;SCT_34853001"/>
    </owl:Class>
    


    <!-- http://www.ihtsdo.org/SCT_41146007 -->

    <owl:Class rdf:about="&www;SCT_41146007">
        <rdfs:label xml:lang="en">Bacterium (organism)</rdfs:label>
        <rdfs:subClassOf rdf:resource="&www;SCT_409822003"/>
    </owl:Class>
    


    <!-- http://www.ihtsdo.org/SCT_4131005 -->

    <owl:Class rdf:about="&www;SCT_4131005">
        <rdfs:label xml:lang="en">Implantation into pelvic region (procedure)</rdfs:label>
        <rdfs:subClassOf rdf:resource="&www;SCT_118699001"/>
    </owl:Class>
    


    <!-- http://www.ihtsdo.org/SCT_413322009 -->

    <owl:Class rdf:about="&www;SCT_413322009">
        <rdfs:label xml:lang="en">Problem resolved (finding)</rdfs:label>
        <rdfs:subClassOf rdf:resource="&www;SCT_55607006"/>
    </owl:Class>
    


    <!-- http://www.ihtsdo.org/SCT_413350009 -->

    <owl:Class rdf:about="&www;SCT_413350009">
        <rdfs:label xml:lang="en">Finding with explicit context (situation)</rdfs:label>
        <rdfs:subClassOf rdf:resource="&www;SCT_243796009"/>
    </owl:Class>
    


    <!-- http://www.ihtsdo.org/SCT_41427001 -->

    <owl:Class rdf:about="&www;SCT_41427001">
        <rdfs:label xml:lang="en">Disorder of bronchus (disorder)</rdfs:label>
        <rdfs:subClassOf rdf:resource="&www;SCT_301229001"/>
    </owl:Class>
    


    <!-- http://www.ihtsdo.org/SCT_416098002 -->

    <owl:Class rdf:about="&www;SCT_416098002">
        <rdfs:label xml:lang="en">Drug allergy (disorder)</rdfs:label>
        <rdfs:subClassOf rdf:resource="&www;SCT_419199007"/>
    </owl:Class>
    


    <!-- http://www.ihtsdo.org/SCT_416118004 -->

    <owl:Class rdf:about="&www;SCT_416118004">
        <rdfs:label xml:lang="en">Administration (procedure)</rdfs:label>
        <rdfs:subClassOf rdf:resource="&www;SCT_128927009"/>
    </owl:Class>
    


    <!-- http://www.ihtsdo.org/SCT_416455007 -->

    <owl:Class rdf:about="&www;SCT_416455007">
        <rdfs:label xml:lang="en">Form-bacillus (organism)</rdfs:label>
        <rdfs:subClassOf rdf:resource="&www;SCT_41146007"/>
    </owl:Class>
    


    <!-- http://www.ihtsdo.org/SCT_416471007 -->

    <owl:Class rdf:about="&www;SCT_416471007">
        <rdfs:label xml:lang="en">Family history of clinical finding (situation)</rdfs:label>
        <rdfs:subClassOf rdf:resource="&www;SCT_413350009"/>
    </owl:Class>
    


    <!-- http://www.ihtsdo.org/SCT_418038007 -->

    <owl:Class rdf:about="&www;SCT_418038007">
        <rdfs:label xml:lang="en">Propensity to adverse reactions to substance (disorder)</rdfs:label>
        <rdfs:subClassOf rdf:resource="&www;SCT_420134006"/>
    </owl:Class>
    


    <!-- http://www.ihtsdo.org/SCT_418138009 -->

    <owl:Class rdf:about="&www;SCT_418138009">
        <rdfs:label xml:lang="en">Patient condition finding (finding)</rdfs:label>
        <rdfs:subClassOf rdf:resource="&www;SCT_118222006"/>
    </owl:Class>
    


    <!-- http://www.ihtsdo.org/SCT_418799008 -->

    <owl:Class rdf:about="&www;SCT_418799008">
        <rdfs:label xml:lang="en">Finding reported by subject or history provider (finding)</rdfs:label>
        <rdfs:subClassOf rdf:resource="&www;SCT_404684003"/>
    </owl:Class>
    


    <!-- http://www.ihtsdo.org/SCT_419099009 -->

    <owl:Class rdf:about="&www;SCT_419099009">
        <rdfs:label xml:lang="en">Dead (finding)</rdfs:label>
        <rdfs:subClassOf rdf:resource="&www;SCT_365860008"/>
    </owl:Class>
    


    <!-- http://www.ihtsdo.org/SCT_419199007 -->

    <owl:Class rdf:about="&www;SCT_419199007">
        <rdfs:label xml:lang="en">Allergy to substance (disorder)</rdfs:label>
        <rdfs:subClassOf rdf:resource="&www;SCT_420881009"/>
    </owl:Class>
    


    <!-- http://www.ihtsdo.org/SCT_419241000 -->

    <owl:Class rdf:about="&www;SCT_419241000">
        <rdfs:label xml:lang="en">Antibacterial agent (substance)</rdfs:label>
        <rdfs:subClassOf rdf:resource="&www;SCT_250428009"/>
    </owl:Class>
    


    <!-- http://www.ihtsdo.org/SCT_419511003 -->

    <owl:Class rdf:about="&www;SCT_419511003">
        <rdfs:label xml:lang="en">Propensity to adverse reactions to drug (disorder)</rdfs:label>
        <rdfs:subClassOf rdf:resource="&www;SCT_418038007"/>
    </owl:Class>
    


    <!-- http://www.ihtsdo.org/SCT_419891008 -->

    <owl:Class rdf:about="&www;SCT_419891008">
        <rdfs:label xml:lang="en">Record artifact (record artifact)</rdfs:label>
        <rdfs:subClassOf rdf:resource="&www;SCT_138875005"/>
    </owl:Class>
    


    <!-- http://www.ihtsdo.org/SCT_420134006 -->

    <owl:Class rdf:about="&www;SCT_420134006">
        <rdfs:label xml:lang="en">Propensity to adverse reactions (disorder)</rdfs:label>
        <rdfs:subClassOf rdf:resource="&www;SCT_64572001"/>
    </owl:Class>
    


    <!-- http://www.ihtsdo.org/SCT_420881009 -->

    <owl:Class rdf:about="&www;SCT_420881009">
        <rdfs:label xml:lang="en">Allergic disorder by allergen type (disorder)</rdfs:label>
        <rdfs:subClassOf rdf:resource="&www;SCT_106190000"/>
    </owl:Class>
    


    <!-- http://www.ihtsdo.org/SCT_42305009 -->

    <owl:Class rdf:about="&www;SCT_42305009">
        <rdfs:label xml:lang="en">Ambulation device (physical object)</rdfs:label>
        <rdfs:subClassOf rdf:resource="&www;SCT_360296002"/>
    </owl:Class>
    


    <!-- http://www.ihtsdo.org/SCT_423827005 -->

    <owl:Class rdf:about="&www;SCT_423827005">
        <rdfs:label xml:lang="en">Endoscopy (procedure)</rdfs:label>
        <rdfs:subClassOf rdf:resource="&www;SCT_32750006"/>
    </owl:Class>
    


    <!-- http://www.ihtsdo.org/SCT_430925007 -->

    <owl:Class rdf:about="&www;SCT_430925007">
        <rdfs:label xml:lang="en">Measurement of substance (procedure)</rdfs:label>
        <rdfs:subClassOf rdf:resource="&www;SCT_122869004"/>
    </owl:Class>
    


    <!-- http://www.ihtsdo.org/SCT_432102000 -->

    <owl:Class rdf:about="&www;SCT_432102000">
        <rdfs:label xml:lang="en">Administration of substance (procedure)</rdfs:label>
        <rdfs:subClassOf rdf:resource="&www;SCT_107733003"/>
    </owl:Class>
    


    <!-- http://www.ihtsdo.org/SCT_43783005 -->

    <owl:Class rdf:about="&www;SCT_43783005">
        <rdfs:label xml:lang="en">Moderate drinker (finding)</rdfs:label>
        <rdfs:subClassOf rdf:resource="&www;SCT_219006"/>
    </owl:Class>
    


    <!-- http://www.ihtsdo.org/SCT_43789009 -->

    <owl:Class rdf:about="&www;SCT_43789009">
        <rdfs:label xml:lang="en">Complete blood count without differential (procedure)</rdfs:label>
        <rdfs:subClassOf rdf:resource="&www;SCT_26604007"/>
    </owl:Class>
    


    <!-- http://www.ihtsdo.org/SCT_439894008 -->

    <owl:Class rdf:about="&www;SCT_439894008">
        <rdfs:label xml:lang="en">Provision of device (procedure)</rdfs:label>
        <rdfs:subClassOf rdf:resource="&www;SCT_119270007"/>
    </owl:Class>
    


    <!-- http://www.ihtsdo.org/SCT_440298008 -->

    <owl:Class rdf:about="&www;SCT_440298008">
        <rdfs:label xml:lang="en">Dispensing of pharmaceutical/biologic product (procedure)</rdfs:label>
        <rdfs:subClassOf rdf:resource="&www;SCT_119270007"/>
    </owl:Class>
    


    <!-- http://www.ihtsdo.org/SCT_46680005 -->

    <owl:Class rdf:about="&www;SCT_46680005">
        <rdfs:label xml:lang="en">Vital sign (observable entity)</rdfs:label>
        <rdfs:subClassOf rdf:resource="&www;SCT_363787002"/>
    </owl:Class>
    


    <!-- http://www.ihtsdo.org/SCT_48176007 -->

    <owl:Class rdf:about="&www;SCT_48176007">
        <rdfs:label xml:lang="en">Social context (social concept)</rdfs:label>
        <rdfs:subClassOf rdf:resource="&www;SCT_138875005"/>
    </owl:Class>
    


    <!-- http://www.ihtsdo.org/SCT_48348007 -->

    <owl:Class rdf:about="&www;SCT_48348007">
        <rdfs:label xml:lang="en">Normal breath sounds (finding)</rdfs:label>
        <rdfs:subClassOf rdf:resource="&www;SCT_366135003"/>
    </owl:Class>
    


    <!-- http://www.ihtsdo.org/SCT_49062001 -->

    <owl:Class rdf:about="&www;SCT_49062001">
        <rdfs:label xml:lang="en">Device (physical object)</rdfs:label>
        <rdfs:subClassOf rdf:resource="&www;SCT_260787004"/>
    </owl:Class>
    


    <!-- http://www.ihtsdo.org/SCT_50043002 -->

    <owl:Class rdf:about="&www;SCT_50043002">
        <rdfs:label xml:lang="en">Disorder of respiratory system (disorder)</rdfs:label>
        <rdfs:subClassOf rdf:resource="&www;SCT_362965005"/>
    </owl:Class>
    


    <!-- http://www.ihtsdo.org/SCT_50373000 -->

    <owl:Class rdf:about="&www;SCT_50373000">
        <rdfs:label xml:lang="en">Body height measure (observable entity)</rdfs:label>
        <rdfs:subClassOf rdf:resource="&www;SCT_271603002"/>
    </owl:Class>
    


    <!-- http://www.ihtsdo.org/SCT_52734007 -->

    <owl:Class rdf:about="&www;SCT_52734007">
        <rdfs:label xml:lang="en">Total replacement of hip (procedure)</rdfs:label>
        <rdfs:subClassOf rdf:resource="&www;SCT_55423004"/>
    </owl:Class>
    


    <!-- http://www.ihtsdo.org/SCT_55423004 -->

    <owl:Class rdf:about="&www;SCT_55423004">
        <rdfs:label xml:lang="en">Insertion of hip prosthesis, total (procedure)</rdfs:label>
        <rdfs:subClassOf rdf:resource="&www;SCT_398010007"/>
    </owl:Class>
    


    <!-- http://www.ihtsdo.org/SCT_55561003 -->

    <owl:Class rdf:about="&www;SCT_55561003">
        <rdfs:label xml:lang="en">Active (qualifier value)</rdfs:label>
        <rdfs:subClassOf rdf:resource="&www;SCT_106234000"/>
    </owl:Class>
    


    <!-- http://www.ihtsdo.org/SCT_55607006 -->

    <owl:Class rdf:about="&www;SCT_55607006">
        <rdfs:label xml:lang="en">Problem (finding)</rdfs:label>
        <rdfs:subClassOf rdf:resource="&www;SCT_118222006"/>
    </owl:Class>
    


    <!-- http://www.ihtsdo.org/SCT_56018004 -->

    <owl:Class rdf:about="&www;SCT_56018004">
        <rdfs:label xml:lang="en">Wheezing (finding)</rdfs:label>
        <rdfs:subClassOf rdf:resource="&www;SCT_301285005"/>
    </owl:Class>
    


    <!-- http://www.ihtsdo.org/SCT_56771006 -->

    <owl:Class rdf:about="&www;SCT_56771006">
        <rdfs:label xml:lang="en">Heavy smoker (over 20 per day) (finding)</rdfs:label>
        <rdfs:subClassOf rdf:resource="&www;SCT_365982000"/>
    </owl:Class>
    


    <!-- http://www.ihtsdo.org/SCT_58938008 -->

    <owl:Class rdf:about="&www;SCT_58938008">
        <rdfs:label xml:lang="en">Wheel chair, device (physical object)</rdfs:label>
        <rdfs:subClassOf rdf:resource="&www;SCT_42305009"/>
    </owl:Class>
    


    <!-- http://www.ihtsdo.org/SCT_59037007 -->

    <owl:Class rdf:about="&www;SCT_59037007">
        <rdfs:label xml:lang="en">Drug intolerance (disorder)</rdfs:label>
        <rdfs:subClassOf rdf:resource="&www;SCT_419511003"/>
    </owl:Class>
    


    <!-- http://www.ihtsdo.org/SCT_59621000 -->

    <owl:Class rdf:about="&www;SCT_59621000">
        <rdfs:label xml:lang="en">Essential hypertension (disorder)</rdfs:label>
        <rdfs:subClassOf rdf:resource="&www;SCT_38341003"/>
    </owl:Class>
    


    <!-- http://www.ihtsdo.org/SCT_6019008 -->

    <owl:Class rdf:about="&www;SCT_6019008">
        <rdfs:label xml:lang="en">Endoscopy of large intestine (procedure)</rdfs:label>
        <rdfs:subClassOf rdf:resource="&www;SCT_69201005"/>
    </owl:Class>
    


    <!-- http://www.ihtsdo.org/SCT_60621009 -->

    <owl:Class rdf:about="&www;SCT_60621009">
        <rdfs:label xml:lang="en">Body mass index (observable entity)</rdfs:label>
        <rdfs:subClassOf rdf:resource="&www;SCT_363810004"/>
    </owl:Class>
    


    <!-- http://www.ihtsdo.org/SCT_60721002 -->

    <owl:Class rdf:about="&www;SCT_60721002">
        <rdfs:label xml:lang="en">Fourth heart sound, S&gt;4&lt;, inaudible (finding)</rdfs:label>
        <rdfs:subClassOf rdf:resource="&www;SCT_106070007"/>
    </owl:Class>
    


    <!-- http://www.ihtsdo.org/SCT_62014003 -->

    <owl:Class rdf:about="&www;SCT_62014003">
        <rdfs:label xml:lang="en">Adverse reaction to drug (disorder)</rdfs:label>
        <rdfs:subClassOf rdf:resource="&www;SCT_282100009"/>
    </owl:Class>
    


    <!-- http://www.ihtsdo.org/SCT_63653004 -->

    <owl:Class rdf:about="&www;SCT_63653004">
        <rdfs:label xml:lang="en">Biomedical device (physical object)</rdfs:label>
        <rdfs:subClassOf rdf:resource="&www;SCT_272181003"/>
    </owl:Class>
    


    <!-- http://www.ihtsdo.org/SCT_64144002 -->

    <owl:Class rdf:about="&www;SCT_64144002">
        <rdfs:label xml:lang="en">Pruritic rash (disorder)</rdfs:label>
        <rdfs:subClassOf rdf:resource="&www;SCT_271757001"/>
    </owl:Class>
    


    <!-- http://www.ihtsdo.org/SCT_64572001 -->

    <owl:Class rdf:about="&www;SCT_64572001">
        <rdfs:label xml:lang="en">Disease (disorder)</rdfs:label>
        <rdfs:subClassOf rdf:resource="&www;SCT_404684003"/>
    </owl:Class>
    


    <!-- http://www.ihtsdo.org/SCT_65656005 -->

    <owl:Class rdf:about="&www;SCT_65656005">
        <rdfs:label xml:lang="en">Natural mother (person)</rdfs:label>
        <rdfs:subClassOf rdf:resource="&www;SCT_72705000"/>
    </owl:Class>
    


    <!-- http://www.ihtsdo.org/SCT_66839005 -->

    <owl:Class rdf:about="&www;SCT_66839005">
        <rdfs:label xml:lang="en">Father (person)</rdfs:label>
        <rdfs:subClassOf rdf:resource="&www;SCT_40683002"/>
    </owl:Class>
    


    <!-- http://www.ihtsdo.org/SCT_67270000 -->

    <owl:Class rdf:about="&www;SCT_67270000">
        <rdfs:label xml:lang="en">Hip prosthesis, device (physical object)</rdfs:label>
        <rdfs:subClassOf rdf:resource="&www;SCT_303533002"/>
    </owl:Class>
    


    <!-- http://www.ihtsdo.org/SCT_6736007 -->

    <owl:Class rdf:about="&www;SCT_6736007">
        <rdfs:label xml:lang="en">Moderate (severity modifier) (qualifier value)</rdfs:label>
        <rdfs:subClassOf rdf:resource="&www;SCT_272141005"/>
    </owl:Class>
    


    <!-- http://www.ihtsdo.org/SCT_69201005 -->

    <owl:Class rdf:about="&www;SCT_69201005">
        <rdfs:label xml:lang="en">Endoscopy of intestine (procedure)</rdfs:label>
        <rdfs:subClassOf rdf:resource="&www;SCT_108191006"/>
    </owl:Class>
    


    <!-- http://www.ihtsdo.org/SCT_71388002 -->

    <owl:Class rdf:about="&www;SCT_71388002">
        <rdfs:label xml:lang="en">Procedure (procedure)</rdfs:label>
        <rdfs:subClassOf rdf:resource="&www;SCT_138875005"/>
    </owl:Class>
    


    <!-- http://www.ihtsdo.org/SCT_72506001 -->

    <owl:Class rdf:about="&www;SCT_72506001">
        <rdfs:label xml:lang="en">Implantable defibrillator, device (physical object)</rdfs:label>
        <rdfs:subClassOf rdf:resource="&www;SCT_360056009"/>
    </owl:Class>
    


    <!-- http://www.ihtsdo.org/SCT_72705000 -->

    <owl:Class rdf:about="&www;SCT_72705000">
        <rdfs:label xml:lang="en">Mother (person)</rdfs:label>
        <rdfs:subClassOf rdf:resource="&www;SCT_40683002"/>
    </owl:Class>
    


    <!-- http://www.ihtsdo.org/SCT_73639000 -->

    <owl:Class rdf:about="&www;SCT_73639000">
        <rdfs:label xml:lang="en">Prescription drug (product)</rdfs:label>
        <rdfs:subClassOf rdf:resource="&www;SCT_278471000"/>
    </owl:Class>
    


    <!-- http://www.ihtsdo.org/SCT_73761001 -->

    <owl:Class rdf:about="&www;SCT_73761001">
        <rdfs:label xml:lang="en">Colonoscopy (procedure)</rdfs:label>
        <rdfs:subClassOf rdf:resource="&www;SCT_6019008"/>
    </owl:Class>
    


    <!-- http://www.ihtsdo.org/SCT_73879007 -->

    <owl:Class rdf:about="&www;SCT_73879007">
        <rdfs:label xml:lang="en">Nausea (finding)</rdfs:label>
        <rdfs:subClassOf rdf:resource="&www;SCT_363664003"/>
    </owl:Class>
    


    <!-- http://www.ihtsdo.org/SCT_74943008 -->

    <owl:Class rdf:about="&www;SCT_74943008">
        <rdfs:label xml:lang="en">Operation on trunk (procedure)</rdfs:label>
        <rdfs:subClassOf rdf:resource="&www;SCT_118694006"/>
    </owl:Class>
    


    <!-- http://www.ihtsdo.org/SCT_75367002 -->

    <owl:Class rdf:about="&www;SCT_75367002">
        <rdfs:label xml:lang="en">Blood pressure (observable entity)</rdfs:label>
        <rdfs:subClassOf rdf:resource="&www;SCT_46680005"/>
    </owl:Class>
    


    <!-- http://www.ihtsdo.org/SCT_76863003 -->

    <owl:Class rdf:about="&www;SCT_76863003">
        <rdfs:label xml:lang="en">Normal heart rate (finding)</rdfs:label>
        <rdfs:subClassOf rdf:resource="&www;SCT_301113001"/>
    </owl:Class>
    


    <!-- http://www.ihtsdo.org/SCT_77309002 -->

    <owl:Class rdf:about="&www;SCT_77309002">
        <rdfs:label xml:lang="en">Coliform bacteria (organism)</rdfs:label>
        <rdfs:subClassOf rdf:resource="&www;SCT_87172008"/>
    </owl:Class>
    


    <!-- http://www.ihtsdo.org/SCT_77386006 -->

    <owl:Class rdf:about="&www;SCT_77386006">
        <rdfs:label xml:lang="en">Patient currently pregnant (finding)</rdfs:label>
        <rdfs:subClassOf rdf:resource="&www;SCT_118185001"/>
    </owl:Class>
    


    <!-- http://www.ihtsdo.org/SCT_78564009 -->

    <owl:Class rdf:about="&www;SCT_78564009">
        <rdfs:label xml:lang="en">Pulse rate (observable entity)</rdfs:label>
        <rdfs:subClassOf rdf:resource="&www;SCT_46680005"/>
    </owl:Class>
    


    <!-- http://www.ihtsdo.org/SCT_79153007 -->

    <owl:Class rdf:about="&www;SCT_79153007">
        <rdfs:label xml:lang="en">Salmonella Tennessee (organism)</rdfs:label>
        <rdfs:subClassOf rdf:resource="&www;SCT_398542008"/>
    </owl:Class>
    


    <!-- http://www.ihtsdo.org/SCT_79301008 -->

    <owl:Class rdf:about="&www;SCT_79301008">
        <rdfs:label xml:lang="en">Electrolytes measurement (procedure)</rdfs:label>
        <rdfs:subClassOf rdf:resource="&www;SCT_430925007"/>
    </owl:Class>
    


    <!-- http://www.ihtsdo.org/SCT_80146002 -->

    <owl:Class rdf:about="&www;SCT_80146002">
        <rdfs:label xml:lang="en">Appendectomy (procedure)</rdfs:label>
        <rdfs:subClassOf rdf:resource="&www;SCT_8613002"/>
    </owl:Class>
    


    <!-- http://www.ihtsdo.org/SCT_80659006 -->

    <owl:Class rdf:about="&www;SCT_80659006">
        <rdfs:label xml:lang="en">Disorder of skin AND/OR subcutaneous tissue (disorder)</rdfs:label>
        <rdfs:subClassOf rdf:resource="&www;SCT_128598002"/>
    </owl:Class>
    


    <!-- http://www.ihtsdo.org/SCT_8392000 -->

    <owl:Class rdf:about="&www;SCT_8392000">
        <rdfs:label xml:lang="en">Non-smoker (finding)</rdfs:label>
        <rdfs:subClassOf rdf:resource="&www;SCT_365981007"/>
    </owl:Class>
    


    <!-- http://www.ihtsdo.org/SCT_84100007 -->

    <owl:Class rdf:about="&www;SCT_84100007">
        <rdfs:label xml:lang="en">History taking (procedure)</rdfs:label>
        <rdfs:subClassOf rdf:resource="&www;SCT_108217004"/>
    </owl:Class>
    


    <!-- http://www.ihtsdo.org/SCT_844005 -->

    <owl:Class rdf:about="&www;SCT_844005">
        <rdfs:label xml:lang="en">Behavior finding (finding)</rdfs:label>
        <rdfs:subClassOf rdf:resource="&www;SCT_118228005"/>
    </owl:Class>
    


    <!-- http://www.ihtsdo.org/SCT_8517006 -->

    <owl:Class rdf:about="&www;SCT_8517006">
        <rdfs:label xml:lang="en">Ex-smoker (finding)</rdfs:label>
        <rdfs:subClassOf rdf:resource="&www;SCT_8392000"/>
    </owl:Class>
    


    <!-- http://www.ihtsdo.org/SCT_86062001 -->

    <owl:Class rdf:about="&www;SCT_86062001">
        <rdfs:label xml:lang="en">Contact dermatitis due to drugs AND/OR medicine (disorder)</rdfs:label>
        <rdfs:subClassOf rdf:resource="&www;SCT_238986007"/>
    </owl:Class>
    


    <!-- http://www.ihtsdo.org/SCT_8613002 -->

    <owl:Class rdf:about="&www;SCT_8613002">
        <rdfs:label xml:lang="en">Operation on appendix (procedure)</rdfs:label>
        <rdfs:subClassOf rdf:resource="&www;SCT_41141002"/>
    </owl:Class>
    


    <!-- http://www.ihtsdo.org/SCT_86290005 -->

    <owl:Class rdf:about="&www;SCT_86290005">
        <rdfs:label xml:lang="en">Respiratory rate (observable entity)</rdfs:label>
        <rdfs:subClassOf rdf:resource="&www;SCT_251880004"/>
    </owl:Class>
    


    <!-- http://www.ihtsdo.org/SCT_87172008 -->

    <owl:Class rdf:about="&www;SCT_87172008">
        <rdfs:label xml:lang="en">Gram-negative bacillus (organism)</rdfs:label>
        <rdfs:subClassOf rdf:resource="&www;SCT_416455007"/>
    </owl:Class>
    


    <!-- http://www.ihtsdo.org/SCT_88308000 -->

    <owl:Class rdf:about="&www;SCT_88308000">
        <rdfs:label xml:lang="en">Blood cell count (procedure)</rdfs:label>
        <rdfs:subClassOf rdf:resource="&www;SCT_118218001"/>
    </owl:Class>
    


    <!-- http://www.ihtsdo.org/SCT_88610006 -->

    <owl:Class rdf:about="&www;SCT_88610006">
        <rdfs:label xml:lang="en">Heart murmur (finding)</rdfs:label>
        <rdfs:subClassOf rdf:resource="&www;SCT_301126002"/>
    </owl:Class>
    


    <!-- http://www.ihtsdo.org/SCT_91929009 -->

    <owl:Class rdf:about="&www;SCT_91929009">
        <rdfs:label xml:lang="en">Allergy to anti-infective agent (disorder)</rdfs:label>
        <rdfs:subClassOf rdf:resource="&www;SCT_416098002"/>
    </owl:Class>
    


    <!-- http://www.ihtsdo.org/SCT_91936005 -->

    <owl:Class rdf:about="&www;SCT_91936005">
        <rdfs:label xml:lang="en">Allergy to penicillin (disorder)</rdfs:label>
        <owl:equivalentClass>
            <owl:Restriction>
                <owl:onProperty rdf:resource="&www;RoleGroup"/>
                <owl:someValuesFrom>
                    <owl:Restriction>
                        <owl:onProperty rdf:resource="&www;SCT_246075003"/>
                        <owl:someValuesFrom rdf:resource="&www;SCT_373270004"/>
                    </owl:Restriction>
                </owl:someValuesFrom>
            </owl:Restriction>
        </owl:equivalentClass>
        <rdfs:subClassOf rdf:resource="&www;SCT_294461000"/>
    </owl:Class>
    


    <!-- http://www.ihtsdo.org/SCT_928000 -->

    <owl:Class rdf:about="&www;SCT_928000">
        <rdfs:label xml:lang="en">Disorder of musculoskeletal system (disorder)</rdfs:label>
        <rdfs:subClassOf rdf:resource="&www;SCT_362965005"/>
    </owl:Class>
    


    <!-- http://www.ihtsdo.org/SCT_93419003 -->

    <owl:Class rdf:about="&www;SCT_93419003">
        <rdfs:label xml:lang="en">Contact dermatitis due to nickel (disorder)</rdfs:label>
        <rdfs:subClassOf rdf:resource="&www;SCT_86062001"/>
    </owl:Class>
    


    <!-- http://www.ihtsdo.org/SCT_95320005 -->

    <owl:Class rdf:about="&www;SCT_95320005">
        <rdfs:label xml:lang="en">Disorder of skin (disorder)</rdfs:label>
        <rdfs:subClassOf rdf:resource="&www;SCT_80659006"/>
    </owl:Class>
    


    <!-- http://www.ihtsdo.org/SCT_95324001 -->

    <owl:Class rdf:about="&www;SCT_95324001">
        <rdfs:label xml:lang="en">Skin lesion (disorder)</rdfs:label>
        <rdfs:subClassOf rdf:resource="&www;SCT_95320005"/>
    </owl:Class>
    


    <!-- http://www.ihtsdo.org/SCT_95436008 -->

    <owl:Class rdf:about="&www;SCT_95436008">
        <rdfs:label xml:lang="en">Lung consolidation (disorder)</rdfs:label>
        <rdfs:subClassOf rdf:resource="&www;SCT_19829001"/>
    </owl:Class>
    


    <!-- http://www.ihtsdo.org/SCT_9947008 -->

    <owl:Class rdf:about="&www;SCT_9947008">
        <rdfs:label xml:lang="en">Natural father (person)</rdfs:label>
        <rdfs:subClassOf rdf:resource="&www;SCT_66839005"/>
    </owl:Class>
    


    <!-- http://www.w3.org/2002/07/owl#Thing -->

    <owl:Class rdf:about="&owl;Thing"/>
</rdf:RDF>


<!-- Generated by the OWL API (version 3.0.0.1469) http://owlapi.sourceforge.net -->
