# Supplementary material for: Semantic validation of the use of SNOMED CT in HL7 clinical documents
Source: J Biomed Semantics. 2011 Jul 15;2:2. doi: 10.1186/2041-1480-2-2 (PMC3152505; doi:10.1186/2041-1480-2-2)
Supplement: Additional file 3 — TermInfo Constraints. [file 2041-1480-2-2-S3.TXT]

<?xml version="1.0"?>


<!DOCTYPE rdf:RDF [
    <!ENTITY www "http://www.ihtsdo.org/" >
    <!ENTITY owl "http://www.w3.org/2002/07/owl#" >
    <!ENTITY xsd "http://www.w3.org/2001/XMLSchema#" >
    <!ENTITY rdfs "http://www.w3.org/2000/01/rdf-schema#" >
    <!ENTITY rdf "http://www.w3.org/1999/02/22-rdf-syntax-ns#" >
    <!ENTITY cda_clinical_statement "http://semanticbits.com/ontologies/ValidateCDAUsingTermInfo/CDA_ClinicalStatement_for_TermInfo.owl#" >
]>


<rdf:RDF xmlns="http://semanticbits.com/ontologies/ValidateCDAUsingTermInfo/TermInfo_ICs#"
     xml:base="http://semanticbits.com/ontologies/ValidateCDAUsingTermInfo/TermInfo_ICs"
     xmlns:www="http://www.ihtsdo.org/"
     xmlns:xsd="http://www.w3.org/2001/XMLSchema#"
     xmlns:cda_clinical_statement="http://semanticbits.com/ontologies/ValidateCDAUsingTermInfo/CDA_ClinicalStatement_for_TermInfo.owl#"
     xmlns:rdfs="http://www.w3.org/2000/01/rdf-schema#"
     xmlns:rdf="http://www.w3.org/1999/02/22-rdf-syntax-ns#"
     xmlns:owl="http://www.w3.org/2002/07/owl#">
    <owl:Ontology rdf:about="http://semanticbits.com/ontologies/ValidateCDAUsingTermInfo/TermInfo_ICs.owl">
        <owl:imports rdf:resource="http://semanticbits.com/ontologies/ValidateCDAUsingTermInfo/CDA_ClinicalStatement_for_TermInfo.owl"/>
        <owl:imports rdf:resource="http://semanticbits.com/ontologies/ValidateCDAUsingTermInfo/SNOMED_CT_for_TermInfo.owl"/>
    </owl:Ontology>
    


    <!-- 
    ///////////////////////////////////////////////////////////////////////////////////////
    //
    // Annotation properties
    //
    ///////////////////////////////////////////////////////////////////////////////////////
     -->

    <owl:AnnotationProperty rdf:about="&rdfs;comment"/>
    


    <!-- 
    ///////////////////////////////////////////////////////////////////////////////////////
    //
    // Object Properties
    //
    ///////////////////////////////////////////////////////////////////////////////////////
     -->

    


    <!-- http://semanticbits.com/ontologies/ValidateCDAUsingTermInfo/CDA_ClinicalStatement_for_TermInfo.owl#codeOf -->

    <owl:ObjectProperty rdf:about="&cda_clinical_statement;codeOf"/>
    


    <!-- http://semanticbits.com/ontologies/ValidateCDAUsingTermInfo/CDA_ClinicalStatement_for_TermInfo.owl#codeSystem -->

    <owl:ObjectProperty rdf:about="&cda_clinical_statement;codeSystem"/>
    


    <!-- http://semanticbits.com/ontologies/ValidateCDAUsingTermInfo/CDA_ClinicalStatement_for_TermInfo.owl#hasCode -->

    <owl:ObjectProperty rdf:about="&cda_clinical_statement;hasCode"/>
    


    <!-- http://semanticbits.com/ontologies/ValidateCDAUsingTermInfo/CDA_ClinicalStatement_for_TermInfo.owl#valueOf -->

    <owl:ObjectProperty rdf:about="&cda_clinical_statement;valueOf"/>
    


    <!-- 
    ///////////////////////////////////////////////////////////////////////////////////////
    //
    // Classes
    //
    ///////////////////////////////////////////////////////////////////////////////////////
     -->

    


    <!-- http://semanticbits.com/ontologies/ValidateCDAUsingTermInfo/CDA_ClinicalStatement_for_TermInfo.owl#ASSERTION -->

    <owl:Class rdf:about="&cda_clinical_statement;ASSERTION"/>
    


    <!-- http://semanticbits.com/ontologies/ValidateCDAUsingTermInfo/CDA_ClinicalStatement_for_TermInfo.owl#POCD_RM000040.Entity -->

    <owl:Class rdf:about="&cda_clinical_statement;POCD_RM000040.Entity"/>
    


    <!-- http://semanticbits.com/ontologies/ValidateCDAUsingTermInfo/CDA_ClinicalStatement_for_TermInfo.owl#POCD_RM000040.Observation -->

    <owl:Class rdf:about="&cda_clinical_statement;POCD_RM000040.Observation"/>
    


    <!-- http://semanticbits.com/ontologies/ValidateCDAUsingTermInfo/CDA_ClinicalStatement_for_TermInfo.owl#POCD_RM000040.Organizer -->

    <owl:Class rdf:about="&cda_clinical_statement;POCD_RM000040.Organizer"/>
    


    <!-- http://semanticbits.com/ontologies/ValidateCDAUsingTermInfo/CDA_ClinicalStatement_for_TermInfo.owl#POCD_RM000040.Procedure -->

    <owl:Class rdf:about="&cda_clinical_statement;POCD_RM000040.Procedure"/>
    


    <!-- http://semanticbits.com/ontologies/ValidateCDAUsingTermInfo/CDA_ClinicalStatement_for_TermInfo.owl#POCD_RM000040.SubstanceAdministration -->

    <owl:Class rdf:about="&cda_clinical_statement;POCD_RM000040.SubstanceAdministration"/>
    


    <!-- http://semanticbits.com/ontologies/ValidateCDAUsingTermInfo/CDA_ClinicalStatement_for_TermInfo.owl#POCD_RM000040.Supply -->

    <owl:Class rdf:about="&cda_clinical_statement;POCD_RM000040.Supply"/>
    


    <!-- http://semanticbits.com/ontologies/ValidateCDAUsingTermInfo/CDA_ClinicalStatement_for_TermInfo.owl#SNOMEDClinicalTerms -->

    <owl:Class rdf:about="&cda_clinical_statement;SNOMEDClinicalTerms"/>
    


    <!-- http://www.ihtsdo.org/SCT_105590001 -->

    <owl:Class rdf:about="&www;SCT_105590001"/>
    


    <!-- http://www.ihtsdo.org/SCT_123038009 -->

    <owl:Class rdf:about="&www;SCT_123038009"/>
    


    <!-- http://www.ihtsdo.org/SCT_129125009 -->

    <owl:Class rdf:about="&www;SCT_129125009"/>
    


    <!-- http://www.ihtsdo.org/SCT_138875005 -->

    <owl:Class rdf:about="&www;SCT_138875005">
        <rdfs:subClassOf rdf:resource="&cda_clinical_statement;SNOMEDClinicalTerms"/>
    </owl:Class>
    


    <!-- http://www.ihtsdo.org/SCT_183253002 -->

    <owl:Class rdf:about="&www;SCT_183253002"/>
    


    <!-- http://www.ihtsdo.org/SCT_223456000 -->

    <owl:Class rdf:about="&www;SCT_223456000"/>
    


    <!-- http://www.ihtsdo.org/SCT_243704004 -->

    <owl:Class rdf:about="&www;SCT_243704004"/>
    


    <!-- http://www.ihtsdo.org/SCT_260245000 -->

    <owl:Class rdf:about="&www;SCT_260245000"/>
    


    <!-- http://www.ihtsdo.org/SCT_260787004 -->

    <owl:Class rdf:about="&www;SCT_260787004"/>
    


    <!-- http://www.ihtsdo.org/SCT_272379006 -->

    <owl:Class rdf:about="&www;SCT_272379006"/>
    


    <!-- http://www.ihtsdo.org/SCT_281296001 -->

    <owl:Class rdf:about="&www;SCT_281296001"/>
    


    <!-- http://www.ihtsdo.org/SCT_308916002 -->

    <owl:Class rdf:about="&www;SCT_308916002"/>
    


    <!-- http://www.ihtsdo.org/SCT_363787002 -->

    <owl:Class rdf:about="&www;SCT_363787002"/>
    


    <!-- http://www.ihtsdo.org/SCT_373873005 -->

    <owl:Class rdf:about="&www;SCT_373873005"/>
    


    <!-- http://www.ihtsdo.org/SCT_386053000 -->

    <owl:Class rdf:about="&www;SCT_386053000"/>
    


    <!-- http://www.ihtsdo.org/SCT_404684003 -->

    <owl:Class rdf:about="&www;SCT_404684003"/>
    


    <!-- http://www.ihtsdo.org/SCT_404919001 -->

    <owl:Class rdf:about="&www;SCT_404919001"/>
    


    <!-- http://www.ihtsdo.org/SCT_410607006 -->

    <owl:Class rdf:about="&www;SCT_410607006"/>
    


    <!-- http://www.ihtsdo.org/SCT_413350009 -->

    <owl:Class rdf:about="&www;SCT_413350009"/>
    


    <!-- http://www.ihtsdo.org/SCT_416118004 -->

    <owl:Class rdf:about="&www;SCT_416118004"/>
    


    <!-- http://www.ihtsdo.org/SCT_419891008 -->

    <owl:Class rdf:about="&www;SCT_419891008"/>
    


    <!-- http://www.ihtsdo.org/SCT_432102000 -->

    <owl:Class rdf:about="&www;SCT_432102000"/>
    


    <!-- http://www.ihtsdo.org/SCT_440298008 -->

    <owl:Class rdf:about="&www;SCT_440298008"/>
    


    <!-- http://www.ihtsdo.org/SCT_71388002 -->

    <owl:Class rdf:about="&www;SCT_71388002"/>
    


    <!-- 
    ///////////////////////////////////////////////////////////////////////////////////////
    //
    // Individuals
    //
    ///////////////////////////////////////////////////////////////////////////////////////
     -->

    


    <!-- http://semanticbits.com/ontologies/ValidateCDAUsingTermInfo/CDA_ClinicalStatement_for_TermInfo.owl#2.16.840.1.113883.6.96 -->

    <owl:NamedIndividual rdf:about="&cda_clinical_statement;2.16.840.1.113883.6.96"/>
    


    <!-- 
    ///////////////////////////////////////////////////////////////////////////////////////
    //
    // General axioms
    //
    ///////////////////////////////////////////////////////////////////////////////////////
     -->

    <owl:Class>
        <rdfs:subClassOf>
            <owl:Class>
                <owl:unionOf rdf:parseType="Collection">
                    <rdf:Description rdf:about="&www;SCT_105590001"/>
                    <rdf:Description rdf:about="&www;SCT_123038009"/>
                    <rdf:Description rdf:about="&www;SCT_260787004"/>
                    <rdf:Description rdf:about="&www;SCT_308916002"/>
                    <rdf:Description rdf:about="&www;SCT_373873005"/>
                    <rdf:Description rdf:about="&www;SCT_410607006"/>
                </owl:unionOf>
            </owl:Class>
        </rdfs:subClassOf>
        <owl:intersectionOf rdf:parseType="Collection">
            <owl:Restriction>
                <owl:onProperty rdf:resource="&cda_clinical_statement;codeOf"/>
                <owl:someValuesFrom rdf:resource="&cda_clinical_statement;POCD_RM000040.Entity"/>
            </owl:Restriction>
            <owl:Restriction>
                <owl:onProperty rdf:resource="&cda_clinical_statement;codeSystem"/>
                <owl:hasValue rdf:resource="&cda_clinical_statement;2.16.840.1.113883.6.96"/>
            </owl:Restriction>
        </owl:intersectionOf>
    </owl:Class>
    <owl:Class>
        <rdfs:subClassOf>
            <owl:Class>
                <owl:unionOf rdf:parseType="Collection">
                    <rdf:Description rdf:about="&www;SCT_183253002"/>
                    <rdf:Description rdf:about="&www;SCT_223456000"/>
                    <rdf:Description rdf:about="&www;SCT_243704004"/>
                    <rdf:Description rdf:about="&www;SCT_404919001"/>
                    <rdf:Description rdf:about="&www;SCT_440298008"/>
                </owl:unionOf>
            </owl:Class>
        </rdfs:subClassOf>
        <owl:intersectionOf rdf:parseType="Collection">
            <owl:Restriction>
                <owl:onProperty rdf:resource="&cda_clinical_statement;codeOf"/>
                <owl:someValuesFrom rdf:resource="&cda_clinical_statement;POCD_RM000040.Supply"/>
            </owl:Restriction>
            <owl:Restriction>
                <owl:onProperty rdf:resource="&cda_clinical_statement;codeSystem"/>
                <owl:hasValue rdf:resource="&cda_clinical_statement;2.16.840.1.113883.6.96"/>
            </owl:Restriction>
        </owl:intersectionOf>
    </owl:Class>
    <owl:Class>
        <rdfs:subClassOf>
            <owl:Class>
                <owl:unionOf rdf:parseType="Collection">
                    <rdf:Description rdf:about="&www;SCT_260245000"/>
                    <rdf:Description rdf:about="&www;SCT_281296001"/>
                </owl:unionOf>
            </owl:Class>
        </rdfs:subClassOf>
        <owl:intersectionOf rdf:parseType="Collection">
            <owl:Restriction>
                <owl:onProperty rdf:resource="&cda_clinical_statement;valueOf"/>
                <owl:someValuesFrom rdf:resource="&cda_clinical_statement;POCD_RM000040.Observation"/>
            </owl:Restriction>
            <owl:Restriction>
                <owl:onProperty rdf:resource="&cda_clinical_statement;codeSystem"/>
                <owl:hasValue rdf:resource="&cda_clinical_statement;2.16.840.1.113883.6.96"/>
            </owl:Restriction>
        </owl:intersectionOf>
    </owl:Class>
    <owl:Class>
        <rdfs:subClassOf rdf:resource="&www;SCT_416118004"/>
        <owl:intersectionOf rdf:parseType="Collection">
            <owl:Restriction>
                <owl:onProperty rdf:resource="&cda_clinical_statement;codeOf"/>
                <owl:someValuesFrom rdf:resource="&cda_clinical_statement;POCD_RM000040.SubstanceAdministration"/>
            </owl:Restriction>
            <owl:Restriction>
                <owl:onProperty rdf:resource="&cda_clinical_statement;codeSystem"/>
                <owl:hasValue rdf:resource="&cda_clinical_statement;2.16.840.1.113883.6.96"/>
            </owl:Restriction>
        </owl:intersectionOf>
    </owl:Class>
    <owl:Class>
        <rdfs:subClassOf>
            <owl:Class>
                <owl:unionOf rdf:parseType="Collection">
                    <rdf:Description rdf:about="&www;SCT_386053000"/>
                    <rdf:Description rdf:about="&www;SCT_419891008"/>
                </owl:unionOf>
            </owl:Class>
        </rdfs:subClassOf>
        <owl:intersectionOf rdf:parseType="Collection">
            <owl:Restriction>
                <owl:onProperty rdf:resource="&cda_clinical_statement;codeOf"/>
                <owl:someValuesFrom rdf:resource="&cda_clinical_statement;POCD_RM000040.Organizer"/>
            </owl:Restriction>
            <owl:Restriction>
                <owl:onProperty rdf:resource="&cda_clinical_statement;codeSystem"/>
                <owl:hasValue rdf:resource="&cda_clinical_statement;2.16.840.1.113883.6.96"/>
            </owl:Restriction>
        </owl:intersectionOf>
    </owl:Class>
    <owl:Class>
        <rdfs:subClassOf>
            <owl:Class>
                <owl:unionOf rdf:parseType="Collection">
                    <rdf:Description rdf:about="&www;SCT_272379006"/>
                    <rdf:Description rdf:about="&www;SCT_404684003"/>
                    <rdf:Description rdf:about="&www;SCT_413350009"/>
                </owl:unionOf>
            </owl:Class>
        </rdfs:subClassOf>
        <owl:intersectionOf rdf:parseType="Collection">
            <owl:Restriction>
                <owl:onProperty rdf:resource="&cda_clinical_statement;valueOf"/>
                <owl:someValuesFrom>
                    <owl:Class>
                        <owl:intersectionOf rdf:parseType="Collection">
                            <rdf:Description rdf:about="&cda_clinical_statement;POCD_RM000040.Observation"/>
                            <owl:Restriction>
                                <owl:onProperty rdf:resource="&cda_clinical_statement;hasCode"/>
                                <owl:someValuesFrom rdf:resource="&cda_clinical_statement;ASSERTION"/>
                            </owl:Restriction>
                        </owl:intersectionOf>
                    </owl:Class>
                </owl:someValuesFrom>
            </owl:Restriction>
            <owl:Restriction>
                <owl:onProperty rdf:resource="&cda_clinical_statement;codeSystem"/>
                <owl:hasValue rdf:resource="&cda_clinical_statement;2.16.840.1.113883.6.96"/>
            </owl:Restriction>
        </owl:intersectionOf>
    </owl:Class>
    <owl:Class>
        <rdfs:subClassOf>
            <owl:Class>
                <owl:unionOf rdf:parseType="Collection">
                    <rdf:Description rdf:about="&www;SCT_363787002"/>
                    <rdf:Description rdf:about="&www;SCT_386053000"/>
                </owl:unionOf>
            </owl:Class>
        </rdfs:subClassOf>
        <owl:intersectionOf rdf:parseType="Collection">
            <owl:Restriction>
                <owl:onProperty rdf:resource="&cda_clinical_statement;codeOf"/>
                <owl:someValuesFrom rdf:resource="&cda_clinical_statement;POCD_RM000040.Observation"/>
            </owl:Restriction>
            <owl:Restriction>
                <owl:onProperty rdf:resource="&cda_clinical_statement;codeSystem"/>
                <owl:hasValue rdf:resource="&cda_clinical_statement;2.16.840.1.113883.6.96"/>
            </owl:Restriction>
        </owl:intersectionOf>
    </owl:Class>
    <owl:Class>
        <rdfs:subClassOf>
            <owl:Class>
                <owl:intersectionOf rdf:parseType="Collection">
                    <owl:Class>
                        <owl:unionOf rdf:parseType="Collection">
                            <rdf:Description rdf:about="&www;SCT_129125009"/>
                            <rdf:Description rdf:about="&www;SCT_71388002"/>
                        </owl:unionOf>
                    </owl:Class>
                    <owl:Class>
                        <owl:complementOf rdf:resource="&www;SCT_183253002"/>
                    </owl:Class>
                    <owl:Class>
                        <owl:complementOf rdf:resource="&www;SCT_223456000"/>
                    </owl:Class>
                    <owl:Class>
                        <owl:complementOf rdf:resource="&www;SCT_243704004"/>
                    </owl:Class>
                    <owl:Class>
                        <owl:complementOf rdf:resource="&www;SCT_404919001"/>
                    </owl:Class>
                    <owl:Class>
                        <owl:complementOf rdf:resource="&www;SCT_432102000"/>
                    </owl:Class>
                    <owl:Class>
                        <owl:complementOf rdf:resource="&www;SCT_440298008"/>
                    </owl:Class>
                </owl:intersectionOf>
            </owl:Class>
        </rdfs:subClassOf>
        <owl:intersectionOf rdf:parseType="Collection">
            <owl:Restriction>
                <owl:onProperty rdf:resource="&cda_clinical_statement;codeOf"/>
                <owl:someValuesFrom rdf:resource="&cda_clinical_statement;POCD_RM000040.Procedure"/>
            </owl:Restriction>
            <owl:Restriction>
                <owl:onProperty rdf:resource="&cda_clinical_statement;codeSystem"/>
                <owl:hasValue rdf:resource="&cda_clinical_statement;2.16.840.1.113883.6.96"/>
            </owl:Restriction>
        </owl:intersectionOf>
    </owl:Class>
</rdf:RDF>


<!-- Generated by the OWL API (version 3.0.0.1469) http://owlapi.sourceforge.net -->
